# Supplementary material for: Effect of chronic ethanol consumption in rhesus macaques on the nucleus accumbens core transcriptome
Source: Addict Biol. Author manuscript; Available in PMC 2021 Nov 12. (PMC8588809; doi:10.1111/adb.13021)
Supplement: Supplemental tables [file NIHMS1746756-supplement-Supplemental_tables.xlsx]

## Sheet: Table 1 - Sample Demographics
MATRR ID	Category	Ethanol intake (g/kg)	BEC (mg/dL)	Age (years)	Weight (kg)
10048	LD	1.24	27	9.86	11.24
10050	LD	0.47	NA	9.18	9.56
10167	Control	ND	ND	6.82	NA
10061	VHD	3.78	119	5.85	8.03
10064	HD	2.74	100	5.65	9.9
10065	HD	3.09	88	5.94	10.6
10066	VHD	3.28	139	5.78	10.38
10170	Control	ND	ND	4.5	NA
10171	Control	ND	ND	4.11	NA
10182	Control	ND	ND	6.02	NA
10083	LD	1.43	48	5.8	8.52
10084	LD	1.82	58	5.66	7.66
10183	Control	ND	ND	5.8	NA
10085	LD	2.07	60	5.87	7.66
10184	Control	ND	ND	5.96	NA
10088	HD	2.82	74	4.49	7.64
10089	LD	1.95	39	4.65	8.4
10090	LD	1.82	40	4.14	8.72
10091	VHD	3.09	80	4.35	9.3
10092	LD	1.85	23	4.3	7.8
10094	Control	ND	ND	4.47	NA
10096	Control	ND	ND	4.38	NA
10097	HD	3.01	79	4.34	8.14
10098	VHD	3.32	96	3.99	8.32

## Sheet: Table 2 - - all expression data
				MATRR ID	X20336	X21177	X22770	X23762	X23778	X23779	X23784	X24340	X24698	X24818	X25157	X25184	X25207	X25240	X25407	X25787	X25790	X25811	X25882	X26016	X26082	X26104	X26148	X26168								0.0268613
				Category	LD	LD	Control	VHD	HD	HD	VHD	Control	Control	Control	LD	LD	Control	LD	Control	HD	LD	LD	VHD	LD	Control	Control	HD	VHD
				Ethanol intake (g/kg)	1.24	0.47	0	3.78	2.74	3.09	3.28	0	0	0	1.43	1.82	0	2.07	0	2.82	1.95	1.82	3.09	1.85	0	0	3.01	3.32
				BEC (mg/dL)	27	NA	ND	119	100	88	139	ND	ND	ND	48	58	ND	60	ND	74	39	40	80	23	ND	ND	79	96
	Control vs HD/VHD
Gene	log2FoldChange	pvalue	FDR
CRYL1	0.52384	1.04e-07	0.00075166		76.4015	71.6852	52.7471	72.8621	66.1968	76.2789	81.0386	74.3351	54.3735	77.9553	82.747	71.4401	91.7462	77.4801	75.0552	59.1607	69.5984	78.7602	89.2226	63.7316	81.2839	83.1065	65.4809	63.5604
AFTPH	-0.36424	3.65e-05	0.0267334		41.3365	45.1391	48.8945	30.9977	43.7676	41.2551	38.2691	37.342	45.8284	37.3341	33.5099	40.9699	36.6882	25.9729	28.9661	40.6145	33.8197	38.2349	22.7262	44.236	42.4587	27.4148	38.6244	20.2434
CBR1	0.623978	1.57e-05	0.0267334		284.385	215.271	210.43	248.907	209.776	296.096	322.22	250.003	198.416	254.214	279.614	314.941	274.523	366.668	449.018	207.145	230.601	216.038	307.082	203.443	278.582	232.469	238.524	188.995
DENR	-0.326226	3.71e-05	0.0267334		36.0585	47.8763	41.7647	32.33	41.7546	37.0025	41.2537	38.6399	42.2754	34.698	30.6595	45.3489	37.6605	23.841	29.5014	38.6974	35.8148	41.5701	29.0661	43.4186	36.6516	29.4381	42.3321	20.7112
MBP	1.52769	3.2e-05	0.0267334		216.204	209.359	288.338	428.911	376.239	484.862	751.211	484.788	358.399	502.452	380.295	807.697	769.016	1801.29	1496.58	268.927	498.504	250.325	930.206	283.609	648.212	645.397	512.107	874.95
NLK	-0.550235	2.55e-05	0.0267334		29.3296	42.8777	39.8541	26.1933	41.5883	36.4751	31.0334	36.3588	37.6056	28.4599	24.9637	47.8034	29.8177	20.0862	21.2023	40.9996	32.2001	35.9396	17.9122	38.6506	35.4471	21.5082	34.3146	14.4764
PPP1R14A	1.34039	1.45e-05	0.0267334		181.154	108.593	135.733	168.559	137.966	194.206	347.447	223.684	181.854	308.933	190.489	373.678	336.62	619.799	733.814	146.033	189.883	158.283	443.853	172.332	289.302	255.684	284.256	245.627
SLC35F1	-0.795132	3.11e-05	0.0267334		123.399	118.676	123.12	59.6147	132.714	116.113	70.5328	71.626	151.711	87.1326	85.6018	86.6976	86.0299	50.8459	43.019	122.514	77.0671	106.179	48.4489	104.747	93.5686	46.7165	113.04	38.1902
UBE2K	-0.462902	3.54e-05	0.0267334		41.6541	51.8351	54.8632	33.5675	49.503	44.1813	41.2656	40.7026	52.5593	39.0252	33.5632	45.5784	40.6007	27.1876	29.6373	46.7268	34.1003	44.503	26.5806	50.0241	48.0131	27.4759	46.1775	18.8208
USE1	0.592577	7.77e-06	0.0267334		63.3355	66.6178	70.6643	87.3679	69.8006	72.8048	85.717	80.7804	62.2877	79.104	83.8769	86.7933	79.8132	88.1604	97.704	52.8272	80.6592	92.5128	97.3113	83.5776	97.1717	108.112	71.3438	95.8977
AGT	0.886592	4.75e-05	0.0295298		335.531	327.102	310.868	465.962	428.523	623.174	522.197	297.536	302.153	423.248	505.44	463.733	591.86	465.228	758.353	340.313	479.026	303.014	519.502	310.754	394.146	1024.47	359.662	382.871
CAMTA1	-0.430722	5.33e-05	0.0295298		34.2092	39.7585	42.8632	26.9891	40.8915	37.1991	31.9039	28.862	40.2253	28.1471	28.6947	31.7913	30.7205	19.7063	29.6338	36.3516	26.5065	35.9102	17.7054	36.2696	34.7604	21.5377	32.1643	17.5045
EIF2AK1	-0.360243	5.17e-05	0.0295298		25.2951	28.4182	30.318	20.8701	26.0688	23.6044	26.3768	22.5061	23.8004	23.2762	21.5891	25.688	22.1905	15.1554	20.6369	26.8453	20.9832	26.4345	12.959	21.5553	22.428	16.9161	26.9896	12.2112
TLN2	-0.388687	5.85e-05	0.0301012		44.2901	46.4875	48.4175	32.1322	44.7117	47.6634	35.556	36.4379	49.0866	40.1323	35.6995	41.0693	40.223	25.8173	38.7451	48.1574	35.0996	52.3945	24.6383	46.5731	41.9839	29.1433	50.3535	26.6797
UTP14C	-0.369851	6.49e-05	0.0311363		20.194	24.8194	24.8362	15.2963	21.0472	18.2198	20.8702	17.9863	26.1281	18.2321	16.8196	21.2136	19.4525	13.0038	17.1374	18.809	19.1677	19.2305	14.1264	21.8232	20.2441	12.1354	19.7043	9.46399
KCNT1	-0.60481	8.22e-05	0.0311564		21.2644	21.7326	26.5535	13.9139	27.9429	23.4739	16.0226	18.0963	30.5226	19.7493	20.6849	22.5049	12.9535	12.9638	15.0585	23.4464	20.6895	21.8782	9.0266	20.2923	24.4572	11.7262	24.8849	14.9193
LMBR1	-0.47528	7.53e-05	0.0311564		13.5736	15.6582	21.1824	11.0623	17.6645	13.5559	14.2934	12.4203	17.4887	11.6317	12.7135	13.1088	12.9424	8.49352	11.261	16.3262	11.2567	14.354	8.20234	15.3995	14.0207	9.70401	13.2493	5.89651
PRDX1	0.965474	7.99e-05	0.0311564		157.871	127.516	136.068	153.343	126.559	198.744	290.89	179.037	135.862	176.856	151.678	231.243	262.444	307.339	410.355	129.31	187.562	123.418	234.137	118.117	201.518	335.789	162.175	182.069
SLC8A2	-0.822493	6.95e-05	0.0311564		71.4986	94.0364	76.8791	46.4521	73.4676	93.218	45.2653	60.8057	89.1833	58.5113	55.0919	95.3133	57.1048	34.5189	38.4659	109.144	70.1066	101.106	37.6901	82.7042	80.2117	36.3597	112.197	27.0919
CACNG8	-0.489832	9.19e-05	0.0330788		55.0125	71.0048	66.9338	50.7148	59.4864	67.6409	41.2433	44.5496	63.2939	47.9024	48.0705	48.5439	48.5841	35.0866	41.0747	71.2636	48.3442	66.3239	37.2221	74.641	55.3544	42.0085	72.862	43.9291
AP3M2	-0.329147	0.000130481	0.0342994		113.349	129.521	121.78	86.6991	106.378	111.241	110.225	107.298	106.827	88.6154	96.5835	123.357	85.0607	70.4716	97.1922	116.919	92.7906	120.457	68.2362	118.129	103.758	70.4019	108.971	55.2107
ATXN10	-0.233771	0.000150887	0.0342994		181.89	200.741	203.789	151.453	195.318	183.018	171.236	181.519	191.923	170.156	164.142	182.63	170.192	125.167	143.472	184.766	167.686	182.894	140.087	195.928	181.04	128.939	182.112	103.834
DHRS7	0.691802	0.00016678	0.0342994		82.3312	99.3545	82.8848	114.621	90.2348	90.1796	163.1	125.758	79.8745	112.84	91.8564	139.299	138.741	148.432	169.36	76.0917	118.776	90.8795	147.923	80.0075	103.843	131.045	86.3406	97.527
FAM107B	0.863823	0.000128116	0.0342994		12.8357	15.3387	12.528	15.9233	14.3581	19.1853	31.1539	21.0751	15.0945	19.5587	12.985	30.6255	26.3195	36.2796	39.9581	12.8139	16.7639	12.5676	23.7943	17.1659	25.8824	21.8576	17.4913	10.4463
GJB1	1.33061	0.000140384	0.0342994		30.967	24.3284	37.3692	34.6677	39.3018	47.8037	77.5043	45.6348	38.6079	58.4462	42.9522	83.8312	66.6766	128.34	194.958	40.0973	40.6435	28.972	78.7876	35.6977	65.3317	120.549	59.437	65.8147
GPCPD1	-0.428882	0.000151601	0.0342994		12.6358	14.3981	17.7301	13.1755	16.7116	16.7091	17.7617	15.3663	21.3028	16.8426	13.67	15.426	16.8656	11.2133	10.7052	16.8233	13.4118	18.3721	9.27392	16.673	14.0267	8.5913	18.4482	8.15429
KLK6	1.34147	0.000160908	0.0342994		53.5962	27.9571	31.1359	27.6741	29.8367	68.2611	84.3472	49.8394	50.8989	67.8495	46.1201	130.58	102.746	151.508	227.906	30.0386	68.8078	58.9165	74.762	47.5385	101.56	57.5912	82.0733	38.2356
MMGT1	-0.447457	0.000149641	0.0342994		20.6575	31.2673	34.0014	17.0416	28.5166	27.4318	24.5091	22.3829	27.4139	21.9164	17.7444	26.2927	24.7029	14.9696	25.1455	24.3647	17.3791	25.1821	16.447	31.277	24.4468	15.3986	26.5021	12.8553
PHF19	0.702798	0.000162495	0.0342994		15.2389	18.7005	13.2965	19.5457	14.2024	14.1853	22.9607	20.4678	13.7961	19.9311	17.1271	25.131	23.9413	24.2048	28.8707	10.1799	15.7783	11.6944	17.4806	11.9784	14.9229	19.6437	13.9406	15.2521
POLR2G	0.692717	0.000109414	0.0342994		99.9696	80.6773	88.0842	118.329	77.9617	97.6359	143.887	122.094	87.146	107.689	96.3066	113.042	132.118	162.163	149.374	80.1858	117.098	108.642	151.451	88.1224	97.0804	155.443	102.468	124.612
RASGRF1	-0.839567	0.000163526	0.0342994		46.2788	58.649	66.4658	26.1756	42.9137	37.2208	31.1005	25.5302	51.5745	37.2099	29.0863	33.5735	29.8923	12.2193	33.169	32.6202	23.1416	38.3346	11.7122	36.2482	38.8689	15.6538	44.6948	16.2057
RNF114	0.474231	0.000161528	0.0342994		47.3878	52.7439	45.4628	56.6085	45.7554	49.4189	73.9745	51.5985	45.4225	54.622	49.288	56.8522	69.6305	56.7932	78.963	45.4113	53.6676	50.2979	60.0859	42.7172	49.2925	62.2173	42.9864	41.1942
RPS6KA1	0.830619	0.000147958	0.0342994		14.1461	16.1936	11.6788	13.919	11.4176	19.4981	23.4166	13.319	11.6766	15.044	13.6074	21.9664	20.8723	22.509	41.9567	12.1318	13.5463	13.3153	20.3991	11.9137	23.4586	20.622	14.7907	15.6318
TCF3	0.42709	0.000160986	0.0342994		12.3607	14.5437	12.7012	13.941	13.4729	13.1177	16.4886	14.6437	12.3064	13.9805	14.5724	15.0057	16.6896	14.9194	18.7916	10.6123	13.9035	12.923	14.9379	10.3999	14.6522	17.008	12.7557	12.6794
TMED5	-0.579613	0.000121916	0.0342994		10.9383	13.3568	15.6009	7.36737	14.3503	11.1698	9.47683	10.8564	14.2	8.4919	9.73786	11.9402	8.58937	5.84637	6.81056	11.2984	8.46189	9.12405	5.38159	11.8463	11.6148	6.79716	9.01887	4.04641
CYB5B	-0.310184	0.000183513	0.0357008		56.2233	57.7505	57.3026	44.4074	55.1645	52.3926	44.2328	50.5018	62.3285	46.9253	49.7738	48.5008	42.5015	34.4386	41.3769	52.2313	50.9612	54.2734	35.2813	54.8138	49.6133	38.8401	57.1371	32.5978
RBCK1	0.382142	0.000181872	0.0357008		49.058	47.2177	47.3637	49.8256	48.3388	48.7407	62.4168	56.8057	44.8616	56.4066	56.0359	57.3318	61.7649	64.8075	62.6848	42.9515	52.8224	53.5303	56.474	46.0648	46.6429	53.794	50.7389	47.0967
CA2	0.682606	0.000212529	0.0362595		69.8204	67.1752	55.8689	54.5299	60.9921	54.6634	121.393	78.7426	75.5458	85.1247	86.465	96.3171	112.165	88.8711	164.693	46.8684	46.5066	69.3971	49.3655	71.6641	92.5446	72.4305	56.4369	45.9008
CHST6	0.73168	0.000226968	0.0362595		5.79423	4.42497	5.73185	7.04627	5.28763	6.89431	7.79137	7.33987	4.68475	7.45235	6.44598	6.78941	8.61742	5.71726	14.1637	6.4105	8.02588	6.59504	9.26678	4.41374	5.90314	9.96279	5.11353	5.48864
GOLGA7	0.821388	0.000215933	0.0362595		94.0763	87.3284	100.093	111.54	124.548	146.766	179.912	139.814	118.142	141.866	119.414	207.375	135.465	274.291	200.01	92.6772	127.538	80.2588	153.044	97.087	219.37	136.662	107.482	111.429
HMGN2	0.72276	0.00020728	0.0362595		87.365	82.8681	81.7221	121.206	104.576	84.7125	156.58	180.313	85.3694	116.039	80.0923	98.8577	165.952	172.557	110.479	65.5449	106.016	110.115	178.789	86.8966	116.788	135.576	97.1042	98.93
KIAA2022	-0.625685	0.000222604	0.0362595		6.13562	5.91839	7.77063	3.79701	6.12843	6.06252	4.57601	5.76048	6.79025	5.10438	3.68953	6.37991	5.54062	2.3786	3.87803	6.27227	3.44131	6.54719	2.92006	7.02118	5.77377	2.59523	5.81922	2.66633
KIF5A	1.05897	0.000232005	0.0362595		624.125	591.98	889.905	1216.74	913.581	709.093	1361.47	1420.87	734.569	1193.05	957.133	1339.04	1751.82	2664.47	1371.03	611.39	1041.93	695.823	1281.96	580.118	720.031	1420.75	699.657	1557.2
NECAP2	0.801508	0.000215879	0.0362595		33.3404	38.6829	36.073	50.2096	40.8354	40.9769	65.7351	49.602	36.48	50.7847	35.1116	61.3119	56.1756	54.0653	97.7243	35.0365	51.2155	36.9715	69.3365	36.5091	46.4685	73.3795	35.0064	50.4235
PIR	0.664705	0.000203498	0.0362595		43.1462	40.2645	42.6272	46.9167	40.9859	43.6132	68.6364	50.8581	42.5417	44.3033	50.8318	65.1196	62.4913	64.755	91.7388	42.8528	39.8944	38.391	52.2727	35.9918	45.5096	75.3581	42.1121	47.0044
PLA2G16	0.882772	0.00022146	0.0362595		110.77	160.617	122.584	163.765	157.461	195.391	276.511	197.154	157.065	184.414	171.187	238.933	260.103	311.542	455.07	131.021	191.448	132.166	264.651	165.44	203.17	277.122	159.545	217.387
ZNF804A	-0.939926	0.000236759	0.0362595		15.7867	22.2405	22.2042	8.8948	17.7251	16.9622	10.4126	9.87048	22.4813	9.89227	15.1932	8.37605	9.73928	5.94168	6.01332	15.5286	11.2954	13.5179	5.2417	18.3219	17.7724	5.99754	15.1117	4.88762
PPP2CB	-0.281478	0.000243625	0.0365336		229.338	256.147	255.18	185.733	259.174	257.249	222.738	220.284	262.05	221.086	189.842	222.983	210.016	175.977	178.695	218.499	183.002	210.446	144.112	256.08	224.51	159.303	215.504	126.9
PFDN2	0.464377	0.00025432	0.0373591		166.888	158.501	146.807	193.984	157.415	158.197	196.464	181.457	157.174	176.324	180.286	185.679	199.328	223.441	211.601	159.203	171.745	183.526	237.407	167.999	173.917	191.258	170.807	214.133
TST	0.934216	0.000265826	0.0382683		40.2978	37.6371	35.2148	47.2917	44.757	41.2286	78.8541	55.2653	32.6565	62.6469	44.7827	54.3776	64.9727	62.4981	112.387	31.9662	53.9428	39.1147	79.4558	33.9694	42.3994	86.9385	47.5211	69.2827
LAMB1	-1.24185	0.000280514	0.0394079		13.3588	17.4477	20.6232	7.76407	18.1883	22.5553	5.59796	10.0608	21.037	10.7944	14.5101	10.4984	6.21499	3.18946	3.4807	17.4144	8.36928	14.5532	3.11771	16.6917	18.062	5.09496	22.6699	7.21763
PPP3CB	-0.534855	0.000284692	0.0394079		160.435	209.762	194.49	119.397	183.482	169.398	121.695	150.682	186.5	144.26	136.553	177.757	128.675	101.607	73.6533	166.158	130.359	161.239	94.0222	186.927	157.992	92.3589	155.631	73.3376
PBXIP1	0.961803	0.000298798	0.0405802		77.4246	42.3244	88.1131	135.168	87.9726	98.7159	130.467	87.8801	68.6382	130.129	96.4722	78.9471	133.95	88.8089	159.379	79.0406	117.683	81.4929	156.376	71.8495	77.9568	227.125	77.919	122.754
COMT	0.399804	0.000316383	0.0421727		145.486	150.555	151.705	186.897	174.971	178.659	192.446	167.588	148.014	187.305	180.383	192.18	185.151	162.833	229.456	146.653	190.82	159.237	190.041	141.766	178.971	189.386	161.661	166.482
AAK1	-0.58616	0.000502504	0.0427101		21.7309	20.5134	26.3881	14.0976	21.6246	22.4964	16.9565	20.3032	27.3835	16.5904	16.9802	22.3627	16.1785	10.7355	14.6935	20.3486	13.4401	19.7831	8.35605	24.3978	22.7693	9.83427	22.0298	8.10704
ABHD4	0.651343	0.000773922	0.0427101		37.4831	43.0671	34.0795	39.189	39.8806	39.3827	62.5874	45.9965	29.8163	49.8464	40.0264	55.4574	61.0427	47.5019	78.4462	30.569	47.5471	30.1306	33.7758	34.3206	43.7148	70.5529	34.1988	40.8129
AIF1L	0.851169	0.000691115	0.0427101		41.2091	43.6962	44.1833	59.9846	49.2907	44.2382	72.3633	58.9566	51.0502	61.7174	50.6742	88.4753	80.5543	121.687	124.986	40.2477	51.7544	35.9104	43.9659	47.6247	61.8912	80.0212	58.7443	70.1194
ALDH2	0.761177	0.000600133	0.0427101		322.304	303.755	371.21	551.048	378.384	481.469	413.681	410.304	314.848	459.158	391.56	343.752	612.864	462.811	619.874	412.513	541.855	348.084	577.63	325.073	404.093	865.133	310.703	639.783
ANKRD34A	-0.517535	0.000385442	0.0427101		83.2739	73.8474	87.3505	53.116	76.6578	75.8666	50.1504	54.2695	84.9025	63.1677	70.9821	60.4978	52.1535	39.74	52.3521	87.2564	60.1418	77.0426	38.0317	80.3196	69.809	40.2302	84.9551	45.1681
ATG3	0.388777	0.000765086	0.0427101		95.7782	106.036	98.622	116.189	101.774	103.753	127.902	118.357	99.4552	102.083	99.8751	120.866	127.753	138.557	125.858	91.3307	113.446	99.223	121.027	103.293	100.953	123.561	87.9707	87.4202
ATP5G3	-0.162628	0.00042349	0.0427101		198.126	225.662	207.81	173.354	209.938	201.166	216.664	185.392	219.215	180.689	171.958	189.474	196.289	153.295	189.402	205.216	186.061	202.803	151.749	217.102	197.601	175.083	206.857	127.167
ATRAID	0.447912	0.000468678	0.0427101		97.3879	90.0604	88.1735	105.721	89.1913	95.3875	129.26	109.866	90.2753	103.691	100.718	100.673	119.242	113.555	133.501	88.195	105.843	93.3149	119.441	83.8471	102.809	135.085	100.481	96.4764
ATRNL1	-0.743006	0.000733432	0.0427101		12.981	17.8984	17.8077	8.65464	18.3578	14.2675	12.0601	18.2665	16.904	12.2291	11.0123	26.1827	12.2958	7.04061	5.711	15.6343	11.5913	13.3792	5.909	13.7696	14.4024	5.00866	13.0175	4.50569
BHLHB9	-0.595745	0.000554378	0.0427101		44.3176	46.0717	58.3002	33.5736	46.8415	43.7242	34.769	44.0468	46.8859	33.5265	32.5865	37.7356	33.8431	21.7733	21.067	45.8544	28.6269	43.6888	21.5606	50.8274	43.2945	19.1641	35.3351	16.4538
CALCOCO2	0.586048	0.000386506	0.0427101		40.2368	46.6688	35.8649	42.3395	34.7004	39.6293	76.1238	49.6943	35.7948	46.1447	40.1167	55.8333	63.7463	50.2636	78.4523	27.4802	42.744	36.102	44.9895	36.5361	44.9399	52.6599	36.6588	33.4501
CHIC1	-0.546396	0.000609391	0.0427101		9.42272	10.3915	14.4909	6.46511	13.9999	10.8532	9.57182	8.53237	14.1164	10.2179	7.87587	10.2319	10.5825	6.45719	7.95318	11.4015	6.77978	9.85798	5.95272	12.7172	11.0764	5.24604	10.8997	4.05689
CLDND1	0.840268	0.000506008	0.0427101		170.085	199.415	208.869	230.111	240.728	299.9	399.694	270.274	251.056	305.487	200.817	419.513	324.574	582.831	531.199	167.667	216.769	155.353	379.275	193.022	374.838	220.449	240.278	168.001
COX7A2	0.983221	0.000340578	0.0427101		468.197	487.935	452.333	768.763	690.822	443.621	691.775	641.358	497.603	741.268	696.392	505.134	748.542	1507.55	684.181	493.107	1154.4	732.631	1183.41	439.235	644.38	1292.25	504.319	1141.1
CRYAB	1.10087	0.000604733	0.0427101		417.245	573.868	581.235	774.192	570.976	1008.51	973.077	768.693	575.815	869.89	794.924	941.974	875.512	1484.07	2031.55	691.361	1034.95	352.169	1130.16	601.998	993.376	2928.71	870.325	725.49
CSE1L	-0.35669	0.000351341	0.0427101		51.2015	60.5664	65.1662	35.9638	58.9175	53.7887	53.8491	53.3011	60.7367	49.9165	43.1402	58.3591	47.11	35.7326	46.3863	52.2384	40.9787	50.1941	34.225	61.2442	59.4507	32.9215	53.3261	22.5447
CUL4B	-0.664486	0.000541523	0.0427101		37.9836	36.378	50.704	20.5333	42.6413	36.4144	30.0364	33.1296	44.8207	33.9412	26.4967	32.6772	32.5717	17.1327	18.4396	35.0438	21.8536	35.7355	18.4398	46.0595	37.2688	14.6621	33.5493	11.9811
DAZAP2	0.412116	0.000634672	0.0427101		241.243	253.026	253.828	282.067	266.52	265.34	363.734	291.592	251.299	277.244	237.586	299.981	316.069	324.591	361.625	217.019	263.524	240.383	298.336	235.302	287.775	322.851	239.184	240.821
DNAJB4	-0.438236	0.000767966	0.0427101		37.3319	44.2195	49.0352	27.6156	43.1809	36.375	40.1493	37.8471	46.8253	31.0509	32.603	37.7753	35.5161	26.5438	27.2211	39.3418	29.9226	35.4274	22.0016	45.8797	40.9137	21.7507	34.136	12.6094
DYNC1LI1	-0.45859	0.000455936	0.0427101		55.9577	62.9205	65.4278	38.7155	61.8417	57.8647	55.3764	51.0429	63.7726	48.533	46.6522	61.3197	49.3092	25.6159	45.692	55.7562	40.1719	53.3448	32.7876	60.1164	54.7757	31.0295	56.9163	19.4042
FAM69A	-0.48179	0.000550996	0.0427101		40.2494	45.0285	51.6467	30.2963	50.5832	42.8061	37.7632	34.9858	45.5527	31.5864	31.795	36.1233	35.4208	21.5577	24.618	39.6856	28.7116	38.0546	24.1375	44.5919	43.9321	25.4604	41.3072	14.9405
FGF12	-0.48932	0.000357363	0.0427101		42.5939	50.24	69.2379	33.2779	56.8921	41.9429	48.5831	49.0037	61.4062	34.7232	39.4492	47.5096	45.6146	28.8271	31.4252	44.9991	32.5914	44.1765	26.3959	54.0417	50.9828	27.5456	41.6094	23.2089
FTL	0.743543	0.00077984	0.0427101		2155.14	2005.84	2137.2	2710.26	2261.23	2262.63	3321.33	2817.41	2075.18	2594.37	2598.06	2811.47	3175.41	3004.95	3625.44	2331.52	2827.32	2272.89	4286.4	1746.01	2417.29	4715.83	2061.07	4272.12
GAREML	0.553396	0.000449211	0.0427101		20.0013	23.598	19.1346	28.0359	19.8797	26.5838	25.3941	22.1156	15.9005	20.4912	23.4579	23.4421	26.2262	22.4462	28.411	18.0262	22.32	19.4816	24.3275	15.7355	19.6582	33.391	16.7307	23.208
GLS	-0.611592	0.00079658	0.0427101		71.7072	79.209	98.3638	44.0448	82.0441	79.2351	56.3984	73.5089	87.452	59.4365	55.1205	93.8385	55.1314	32.2119	51.4102	70.7769	40.3134	58.2966	30.0403	78.5707	84.8558	31.9486	70.137	28.1724
GPC5	-0.66786	0.000483395	0.0427101		31.212	26.3267	48.1563	23.5878	35.0013	31.4989	23.4103	27.7368	41.2044	26.3126	27.5772	22.8279	20.8799	15.4486	16.3115	30.7915	22.4341	27.4501	9.33389	22.1495	30.2796	16.198	30.4697	16.9489
GRIN2A	-0.958425	0.000788136	0.0427101		5.53882	10.227	9.80087	5.8479	6.98425	7.88051	5.41111	7.81978	5.66355	3.48106	4.14988	10.1145	5.08077	2.70057	2.11155	10.8012	8.61085	11.3745	2.53566	6.65569	8.44051	3.61858	8.74165	1.79068
H2AFX	0.396322	0.000583627	0.0427101		75.0892	76.5452	62.7801	80.7815	65.5802	78.9929	72.7649	66.8491	67.1117	76.2083	79.3097	80.2532	84.8853	81.2089	114.824	80.3471	68.8666	74.3312	81.0446	69.2968	88.3586	86.0306	79.5798	83.866
HECTD1	-0.599545	0.000799068	0.0427101		46.7697	46.6309	61.0088	29.8964	48.2835	49.1009	34.8705	33.8863	52.0633	34.5222	33.5966	42.737	39.5016	21.5234	28.9077	49.115	29.8281	45.292	19.1988	50.7759	51.4897	21.263	46.8733	15.8174
HMGN1	0.510082	0.000813852	0.0427101		80.813	114.156	74.1413	115.163	81.5849	84.3221	114.271	119.407	73.8309	91.9844	93.1423	99.9035	123.505	127.551	98.1478	86.1927	100.881	102.262	132.909	88.883	98.4366	118.226	72.7388	91.4925
HNRNPA3	-0.450271	0.000547599	0.0427101		74.2742	86.9453	97.8529	49.7187	86.6082	83.169	66.9792	68.3079	90.7564	68.0664	61.0351	73.4788	68.0933	48.0058	51.7889	76.8533	51.7363	78.2482	46.196	96.8098	83.8792	45.9472	70.0765	38.5699
HNRNPD	-0.286039	0.000842573	0.0427101		106.056	117.026	111.179	78.8498	104.897	106.759	97.3568	90.8923	109.603	106.285	88.6008	95.569	93.4749	70.0187	95.9737	103.53	78.3886	104.875	67.2824	122.972	100.585	66.1871	112.639	62.8918
HNRNPF	0.19597	0.000837424	0.0427101		53.4321	54.2809	49.6914	53.052	48.8699	56.2219	63.1665	60.9448	54.1609	53.9402	51.4527	58.1486	63.5566	43.375	65.8593	50.2938	50.2015	57.1398	51.9569	52.6669	60.8277	52.1174	49.4596	38.3285
JAZF1	-0.554546	0.000537519	0.0427101		34.1176	35.1788	42.0104	20.8326	43.29	34.0391	26.3177	30.0642	40.6967	28.679	29.6178	34.2891	29.351	17.9074	19.5729	31.4343	25.4276	32.8404	17.3569	36.9993	33.6154	13.5666	31.7759	13.9944
KIAA1430	-0.499204	0.000799735	0.0427101		17.1404	21.4513	25.6209	12.8239	19.4541	15.2319	18.0968	18.4883	21.2465	14.729	13.6321	18.7265	17.9354	10.794	10.4148	16.4929	12.6185	18.1449	9.41889	21.42	18.5748	10.4391	15.8733	6.63463
KLF9	-0.769184	0.000663808	0.0427101		48.7565	43.4413	61.9426	27.6272	55.6415	50.3344	31.7188	29.465	71.2676	39.8132	41.9144	32.3448	28.8456	23.9678	16.5351	56.438	33.4131	42.5096	19.3493	50.0377	53.4167	22.6565	46.5401	18.2079
LLGL1	0.597934	0.000753376	0.0427101		68.059	65.8623	58.6681	58.7361	60.6457	79.5849	99.5173	74.0295	64.177	80.7806	68.3498	94.5865	102.162	91.6879	161.983	54.1116	74.2439	60.1782	74.1937	58.8203	87.986	87.1097	80.4758	60.8702
LPAR1	1.07151	0.000666702	0.0427101		19.739	16.8907	25.6701	31.4831	39.5008	47.2542	50.4606	35.8403	35.0382	41.2236	30.5427	55.7252	45.1653	92.6031	94.891	25.1938	32.1678	16.4976	58.1599	29.1381	54.8822	40.0803	37.8364	49.9765
MAGT1	0.539856	0.000830803	0.0427101		10.5193	14.8063	15.8662	14.804	16.5603	16.2391	22.1241	18.2154	14.9257	18.1375	13.7168	25.1345	22.8221	21.8337	26.334	11.8493	15.2069	12.9409	16.8397	13.3694	20.7966	18.4227	13.7163	9.93207
MARCKSL1	0.818134	0.000455443	0.0427101		267.631	284.521	244.567	266.195	241.739	360.573	468.532	382.569	265.418	364.249	293.088	500.854	428.994	499.513	904.43	254.174	325.181	279.343	395.481	259.756	467.935	559.763	395.136	325.945
MICALL1	0.510594	0.000819264	0.0427101		13.5508	8.47669	11.7072	13.038	9.94796	11.6466	14.0029	11.8877	11.0148	14.7617	12.7098	12.6951	15.5825	11.713	24.2049	10.5338	12.8593	11.9767	10.4311	9.73495	15.657	12.2163	13.0618	12.8923
MLLT11	-0.537108	0.000616636	0.0427101		316.513	345.004	320.497	193.13	314.281	339.761	245.55	277.237	354.501	256.059	277.565	337.927	224.889	167.665	248.376	313.168	206.769	276.404	146.993	350.7	327.595	137.975	396.762	132.332
MYH10	-0.597297	0.000810561	0.0427101		95.1423	89.8623	149.918	69.3876	110.851	104.413	69.1847	67.4375	116.164	88.8683	79.0378	75.6356	83.7803	54.8987	63.9261	114.235	72.4343	106.385	44.5172	110.9	104.097	48.8244	104.946	37.2725
NKX6-2	1.12511	0.00067174	0.0427101		47.0501	25.8504	37.3088	47.7761	41.604	62.9296	79.7308	41.822	53.3795	73.7527	50.1017	83.1963	73.9696	123.085	241.349	48.5263	40.3178	44.4441	81.8311	48.298	100.298	35.4402	75.2921	46.3322
NPRL2	0.399955	0.000392565	0.0427101		43.0197	42.3175	40.1903	56.5515	39.937	38.0053	59.6274	53.25	42.4598	48.3439	52.1265	53.4459	55.2874	44.7388	62.2152	41.9495	43.9723	50.4713	55.6491	46.5152	39.6043	46.6789	44.2156	45.9749
NT5DC2	0.977021	0.000400685	0.0427101		13.7996	23.0557	12.5931	25.3082	17.2348	17.5748	38.3598	26.9146	13.7806	23.5039	24.7331	21.5985	42.1589	33.2514	67.4459	21.3763	28.0276	25.2648	36.8067	18.3022	15.9307	38.5597	18.8723	28.0218
OPALIN	1.18536	0.000524332	0.0427101		61.1328	39.5424	71.9657	67.8411	78.9182	110.835	131.499	124.943	87.4218	97.4227	91.3932	173.887	137.791	247.917	301.69	47.6244	75.6816	37.3121	135.389	77.4991	206.587	46.4457	120.685	63.7356
PAQR6	1.14883	0.000358618	0.0427101		199.405	218.064	265.364	360.008	312.731	275.468	553.04	389.912	294.09	409.482	310.756	526.394	545.613	1046.73	1041.51	263.387	416.08	250.902	512.837	251.52	387.769	540.474	385.812	735.395
PDK3	-0.716999	0.000603124	0.0427101		12.2112	11.9308	19.8259	7.78097	14.7067	13.5769	8.92514	9.97046	14.718	11.1819	8.52944	11.5821	11.0219	6.71761	6.50515	16.8549	8.71585	14.1154	4.93301	15.6218	14.3641	6.06427	11.4199	4.05337
PEA15	0.612309	0.000772726	0.0427101		1418.32	1653.13	1234.66	2037.36	1442.07	1775.3	1867.36	2125.74	1109.96	1484.12	1640.31	2194.56	1889.34	1990.33	2027.02	1182.09	1701.26	1412.77	1954.64	1347.81	1499.8	2152.08	1335.02	2188.3
PGM2L1	-0.823411	0.000615583	0.0427101		28.9553	41.3985	43.4308	18.9222	34.2631	33.8535	21.0402	30.7267	40.4357	20.1615	23.5782	46.073	24.8113	13.5809	15.3533	37.0711	18.2115	33.774	12.9558	38.7057	38.485	11.9527	36.0477	9.7739
PHLPP2	-0.394676	0.000384221	0.0427101		12.0751	12.7691	13.2511	8.27709	11.9668	13.1783	11.5965	10.8252	11.9162	10.1405	9.28962	13.1268	10.3763	6.67683	10.2591	11.5864	8.08346	10.7238	5.16595	12.7752	11.4779	7.28237	11.9077	5.50247
PLCB1	-0.836831	0.000557412	0.0427101		66.1149	67.4192	102.254	37.2299	82.5821	67.6748	46.1254	41.6918	81.9128	56.5677	58.2487	51.5328	42.8186	29.6013	18.4779	68.4144	49.351	67.2395	22.9298	57.2035	71.3546	27.2532	68.6825	20.3698
PLEKHM2	0.649681	0.000836428	0.0427101		121.587	126.304	113.856	155.69	130.697	125	170.042	160.318	112.245	148.845	144.576	179.024	169.299	197.984	205.191	115.871	159.655	110.667	164.048	109.215	116.208	201.092	109.005	197.731
PPP2CA	-0.361569	0.00041019	0.0427101		214.648	256.958	254.835	169.287	251.544	238.008	199.105	225.655	250.382	209.831	194.5	241.793	195.509	139.556	168.15	214.216	188.076	223.636	138.954	252.899	234.299	133.212	219.006	97.4147
PRICKLE2	-0.474677	0.000729608	0.0427101		24.7429	28.7472	27.233	17.036	25.6363	24.3471	22.4766	26.638	27.9228	22.1621	21.2829	27.3033	23.5257	13.5534	14.0816	22.7427	20.5739	28.0333	11.531	25.0127	25.8772	14.5625	27.7295	10.4401
PRR13	0.462631	0.000648759	0.0427101		98.79	84.327	90.0219	80.2654	84.1708	95.1285	104.67	83.1822	72.9606	92.2027	95.1533	115.422	111.446	92.6206	155.854	78.3101	73.2832	90.6565	87.7085	71.9052	80.9289	114.607	87.2445	84.5426
PTMA	0.42119	0.000803206	0.0427101		421.017	375.12	357.29	397.068	372.234	431.284	511.477	443.141	393.375	449.328	379.211	519.326	474.641	537.007	669.94	357.975	373.61	344.688	414.009	397.964	459.067	389.403	398.664	369.599
RAB6A	-0.375988	0.000515913	0.0427101		209.05	230.03	257.337	157.246	227.696	201.466	210.459	218.805	242.28	180.864	187.854	231.629	184.677	124.528	155.028	194.032	159.876	198.186	123.224	226.325	212.434	123.701	198.669	86.0827
RAD23B	-0.384703	0.000832755	0.0427101		79.3793	90.8529	86.0174	57.74	78.038	80.336	68.9025	65.293	88.9428	65.1253	66.8628	72.9456	67.1935	46.4217	62.7614	77.0482	55.8491	76.5428	40.1881	85.9324	77.7393	46.7132	74.6946	32.9986
RGS7BP	-0.890318	0.000783682	0.0427101		35.5157	30.0363	60.7222	20.2066	51.7585	35.8432	25.6654	29.0991	52.1524	30.8034	29.7839	32.019	24.2673	16.5028	11.6863	37.1138	21.7885	34.9728	11.3613	35.3764	41.7666	12.5419	35.9501	10.2746
RNASET2	0.477726	0.000674038	0.0427101		87.2883	123.086	99.7497	116.88	90.0457	103.068	127.675	100.769	87.5437	108.481	105.817	97.3013	145.146	111.549	149.033	93.2891	102.057	98.4933	138.482	86.7957	109.009	145.007	93.3596	116.619
RNF13	0.542237	0.000426502	0.0427101		45.8189	45.8631	50.7988	47.4422	51.9017	55.8425	82.8933	64.9358	55.7472	55.8145	45.989	72.9819	70.1061	81.8339	87.7197	38.6369	48.1959	39.796	62.8509	45.4869	67.945	57.1118	45.2534	30.3847
RNF130	0.469352	0.000704047	0.0427101		93.6214	104.563	101.046	101.894	100.268	111.81	133.986	115.102	100.057	120.243	95.2783	144.282	141.74	123.831	217.112	100.342	107.519	90.8448	114.804	94.9591	132.105	137.006	111.952	75.8782
RPL23A	0.713523	0.000829994	0.0427101		1452.75	1495.95	1191.57	1930.31	1394.19	1466.87	1648.82	1889.88	1272.7	1770.83	1708.49	1528.74	1854.2	2818.9	1773.76	1231.84	1997.97	1312.3	2421.91	1390.7	1397.47	2181.66	1271.79	2513.12
RPL31	0.872346	0.000455124	0.0427101		910.802	941.324	887.345	1490.51	1221.55	1068.92	1269.65	1306.55	883.627	1303.4	1131.11	1266.1	1486.96	2185.5	1109.92	859.137	1298.54	897.537	2110.8	913.31	1080.82	1771.14	852.74	2374.02
RPS27	0.847148	0.00064907	0.0427101		2988.15	3294.01	3129.93	5351.98	3470.74	3047.3	4495.64	4586.61	2732	4116.69	3848.04	3686.54	4659.46	7294.07	3542.75	2738.15	4237.08	3123.84	6336.75	3143.32	3024.08	6014.21	2678.93	6615.34
SELPLG	0.647758	0.000810879	0.0427101		59.3076	89.0034	58.5517	53.0534	52.9416	69.908	83.6572	58.0187	54.8727	57.0816	60.3573	82.362	108.647	74.7347	109.068	56.3092	81.8116	66.6986	103.688	48.5487	84.3997	119.854	51.3999	53.717
SIRT2	0.604885	0.000668495	0.0427101		176.153	187.041	179.898	195.107	181.389	235.661	296.35	215.958	200.526	233.26	201.659	281.976	261.235	299.348	483.065	171.446	213.104	176.191	210.543	181.169	282.726	254.091	214.299	192.089
SNAPIN	0.655887	0.000769474	0.0427101		80.4421	86.0516	82.3912	118.327	94.9245	88.8995	149.6	123.015	80.3731	105.922	87.2124	114.083	132.466	146.282	147.789	78.1099	129.524	88.2259	155.836	85.3613	93.8115	141.184	90.4832	111.167
SNX22	0.738108	0.000371816	0.0427101		10.8516	13.5356	14.9389	19.3909	12.2507	16.4564	24.4991	20.5828	16.3045	18.8962	14.8658	19.3956	27.8521	21.1365	36.5249	13.1914	16.9701	13.0415	22.0368	13.4265	20.286	27.4179	16.555	19.463
SPARC	1.25546	0.000349729	0.0427101		464.302	282.097	414.452	776.963	533.524	579.933	1605.46	443.893	332.38	551.244	468.332	412.86	1250.72	809.458	1873.21	457.876	743.151	488.236	1028.34	434.3	385.981	1541.68	445.388	432.691
SPP1	0.910605	0.000466372	0.0427101		263.874	245.229	177.65	229.609	213.445	238.131	525.33	212.648	278.219	297.75	256.026	402.063	395.744	506.846	870.684	218.472	284.215	161.205	336.945	202.696	346.452	272.276	227.236	178.167
TBL1XR1	-0.451593	0.000327872	0.0427101		15.5804	19.2284	23.691	13.3885	22.7801	14.7716	16.3089	17.8151	24.0464	16.2409	14.0305	17.0381	15.9097	11.9986	12.1808	16.287	13.9839	17.1875	12.1261	21.8022	17.4714	10.992	17.1392	7.75909
TENC1	0.78284	0.000670809	0.0427101		50.3429	58.0375	53.0259	77.0158	56.6497	63.3175	83.8046	78.1075	57.4042	77.4488	60.7822	97.2246	89.4877	123.477	118.105	50.5777	65.4518	47.7986	103.101	45.352	56.4472	78.2126	62.5854	93.058
TEP1	0.605082	0.000713633	0.0427101		7.2012	5.93311	7.45153	8.39715	6.69648	6.54937	14.4678	10.1282	7.19488	10.0379	8.87267	10.1895	10.7222	10.5859	13.8717	5.0079	7.89419	5.89137	8.94355	6.88209	6.38813	7.99607	7.26779	6.91629
TMEM258	0.628291	0.000522197	0.0427101		75.0734	87.3596	73.0454	101.592	89.8516	98.0147	138.149	94.3778	87.6372	106.818	106.062	108.264	136.048	152.654	144.517	95.9176	127.352	102.181	185.635	95.6273	91.7353	130.857	96.8291	103.307
TMEM30A	-0.629777	0.000660618	0.0427101		121.273	122.817	164.339	72.1813	150.411	132.512	83.7094	83.9669	153.825	98.222	94.6977	109.244	93.2374	54.1086	89.3694	130.07	78.658	124.62	59.3705	140.77	137.771	54.0668	124.393	49.0593
TRAF4	0.594172	0.000491786	0.0427101		13.8174	15.9408	14.7654	18.5766	15.2886	15.7099	29.2012	23.5073	16.7171	17.3154	17.8648	24.9222	25.2586	25.1535	37.8797	16.0876	14.9524	14.496	22.1014	15.4122	19.5625	18.6775	17.7003	13.8221
UCHL5	-0.529129	0.000428519	0.0427101		34.162	38.4379	46.0687	26.2152	42.704	33.4385	29.221	34.9131	46.1076	30.7995	26.9372	36.8054	32.0148	21.37	18.4902	36.6223	26.6068	36.5501	23.7605	41.7875	36.6136	18.4586	35.1152	14.3983
USO1	-0.341078	0.000682482	0.0427101		32.7737	40.2782	44.0832	24.2934	36.0918	33.5491	38.1178	35.8649	39.1944	30.1325	26.5487	35.5724	34.4235	22.1251	28.1815	32.417	27.3971	33.8385	21.0907	36.7728	35.9766	23.4466	28.9535	14.148
VDAC1	-0.428638	0.000578131	0.0427101		429.031	414.64	430.875	300.665	398.074	415.694	339.475	306.254	437.238	335.085	362.49	321.981	299.664	224.267	317.35	444.634	310.558	411.683	200.217	438.54	393.735	241.502	431.688	195.764
WDR7	-0.705698	0.000725241	0.0427101		57.9716	60.919	80.8762	36.1738	52.8912	61.6765	39.1185	41.1135	74.006	41.0511	46.2292	48.8065	40.4282	23.0798	33.9767	58.8462	35.5624	55.7741	22.436	68.1208	62.7228	23.241	50.9139	18.1963
XPR1	-0.534882	0.000414056	0.0427101		24.1768	31.4641	26.9066	14.5361	24.6067	24.8067	22.7968	20.2995	24.9208	18.3561	17.3422	19.3284	22.084	10.9825	18.5284	21.6087	16.5518	24.874	10.0944	25.3681	22.2211	14.2744	21.7908	8.0977
YARS	-0.422871	0.000400953	0.0427101		101.284	90.7318	106.299	75.9517	106.53	104.513	85.1237	74.14	102.625	92.8548	81.1461	80.3569	75.3963	55.0592	95.4714	124.836	92.4944	109.983	51.399	100.602	91.7517	59.5051	107.959	49.5485
YWHAG	-0.630168	0.000487659	0.0427101		493.406	545.427	559.458	304.622	503.625	523.288	370.623	392.758	541.551	368.927	420.292	512.693	368.988	209.3	344.839	508.072	324.934	471.085	194.2	584.829	446.559	217.646	504.6	144.187
ZADH2	-0.381524	0.000555939	0.0427101		25.9747	26.9628	29.7126	16.946	27.4918	25.7161	23.3772	21.911	26.4553	20.7421	23.2418	27.0942	19.6696	13.9744	17.2418	23.8548	23.4371	22.0393	13.1226	24.6847	27.8306	18.6643	27.027	12.079
ZCCHC24	0.812898	0.000751122	0.0427101		46.2906	56.5087	56.4898	68.0997	64.1473	62.5062	102.629	78.473	60.4014	73.51	58.9237	96.4357	95.9166	111.817	160.636	47.7016	71.1176	49.0634	81.1042	47.2986	70.1342	96.2583	56.3385	93.6507
AKT3	-0.505074	0.000860145	0.0431686		45.3854	54.0009	63.5145	32.5085	49.9561	41.414	44.6305	51.5832	49.5196	34.445	33.8949	55.6785	42.1955	25.7601	29.5647	44.983	36.3259	48.0107	22.0761	47.1779	50.2496	24.1759	40.3633	16.4783
KRAS	-0.468599	0.000897032	0.0431686		16.4071	20.2196	19.2312	12.7276	20.5229	17.9479	14.6804	19.2854	20.1634	14.241	15.1975	23.5058	15.3194	9.85699	10.1087	16.6959	13.3228	19.1139	10.3159	21.3197	16.7779	10.0296	18.1525	8.02319
NAPB	-0.558281	0.000916963	0.0431686		373.342	537.761	342.087	253.456	317.655	378.84	264.466	311.361	309.136	238.002	276.376	387.003	306.301	158.737	222.763	376.19	253.049	389.583	161.685	394.603	304.101	190.511	358.718	136.223
NCKAP1	-0.691836	0.000902562	0.0431686		183.19	178.025	245.75	108.424	222.901	182.948	118.865	145.783	221.356	156.46	136.465	151.96	129.928	88.9054	69.7736	185.899	114.852	171.288	83.8792	207.538	195.683	78.2231	162.348	58.1068
NPEPPS	-0.382858	0.000872692	0.0431686		124.879	140.256	138.786	87.6193	118.8	129.381	107.779	102.989	127.361	103.293	107.424	113.715	100.939	66.0999	92.7904	122.812	89.1045	114.616	61.5021	133.865	123.832	78.6986	113.01	50.6856
NRD1	-0.294739	0.000901946	0.0431686		84.7166	95.4375	91.0766	62.0058	85.3073	86.0267	74.4085	71.5842	92.3127	72.8598	73.1145	78.9966	70.3575	52.1999	71.1837	85.534	63.2593	85.3654	50.0912	88.6813	91.6431	58.8762	82.2725	46.9943
PPP1R2	-0.501165	0.000923586	0.0431686		43.2403	64.3343	59.5136	53.0446	51.3168	45.742	46.2948	43.9508	49.9101	41.4398	37.3069	36.354	41.3295	28.4878	24.7272	53.4021	39.7878	52.7603	31.3003	52.8045	43.8641	31.7201	55.5908	19.1758
RPGRIP1L	-0.400066	0.000899302	0.0431686		8.05213	10.289	12.2816	7.86202	10.3955	8.81789	10.7365	12.4593	11.9101	9.60589	8.12747	10.592	9.62981	6.14769	7.23041	8.69469	9.91166	9.87947	5.22579	9.63732	10.6122	5.72142	9.82621	4.39454
RUFY3	-0.397331	0.000918089	0.0431686		64.9379	74.9818	75.8361	43.7654	66.8788	61.8614	67.5423	64.0648	74.9469	54.9454	53.3645	69.93	60.7476	38.0414	57.171	62.1825	44.2495	59.6987	36.654	76.1636	64.6893	35.638	61.9585	23.4552
SERBP1	-0.280588	0.000883943	0.0431686		40.5965	44.1085	50.2791	32.3754	48.3236	45.2438	38.3559	37.9243	48.1924	38.374	35.5726	41.7796	38.2093	31.9578	35.87	46.4275	35.4109	43.1315	28.1242	49.5577	46.5909	31.5227	41.7451	24.204
SLIT2	-1.04561	0.000877691	0.0431686		18.2903	24.2066	31.7551	10.2163	16.7823	24.5194	7.90256	12.8719	22.5398	10.0806	16.5965	17.4233	7.60617	4.84636	4.95325	15.4987	9.25088	15.4713	3.8297	14.6592	20.236	6.07764	17.0284	7.17468
SNW1	-0.246328	0.000914527	0.0431686		50.7156	55.5773	52.0485	38.3211	53.2472	54.4892	50.8252	45.4093	56.3003	47.4752	46.4692	51.1456	46.6111	38.611	47.74	53.3258	45.5981	56.5883	35.4032	56.7683	53.2294	35.4707	58.5014	28.6484
KIF5B	0.815637	0.000929646	0.0431716		77.442	78.4373	118.389	122.434	101.693	85.0028	173.732	119.558	88.0131	115.589	85.4669	108.69	194.579	259.712	158.4	69.9657	99.2448	77.4694	128.587	80.15	88.4172	126.311	67.7851	109.772
BCAS1	1.1398	0.000962444	0.0434585		63.363	72.4276	77.7518	108.768	103.75	94.8429	171.119	113.359	100.643	123.236	72.0947	159.609	171.807	301.587	381.503	77.263	124.058	65.5573	165.821	84.0006	129.356	208.462	142.123	213.007
EIF1AX	-0.399749	0.00098116	0.0434585		43.5692	49.5381	64.4506	36.6781	59.2881	46.8391	41.2954	44.6272	57.6148	41.587	37.6123	49.3751	41.7372	32.9901	30.0939	44.4489	36.2479	44.6982	31.3118	53.8531	48.1167	29.4844	43.3402	22.0248
FAXC	-0.427861	0.000987578	0.0434585		19.2968	20.0516	23.9775	15.9112	20.6659	18.9845	15.58	15.9884	22.2898	16.1659	15.3527	17.723	16.3733	11.5061	12.6127	21.0217	14.8009	21.0575	11.4155	21.9332	21.7769	11.2905	20.4723	9.23575
GSTK1	0.467336	0.000990164	0.0434585		83.7167	88.8401	75.8259	85.5438	80.6898	88.4925	114.2	99.179	77.8213	102.596	99.1316	90.631	114.676	110.731	139.492	85.7033	99.4736	98.4602	108.236	78.2385	83.0401	125.397	91.6972	94.7067
OPCML	-0.618814	0.000975306	0.0434585		56.7248	67.9181	71.0185	37.5724	56.0872	62.074	46.562	49.9057	60.9628	37.441	43.3508	68.7133	46.8148	22.7967	37.5611	52.6267	43.8449	64.1153	22.8041	55.529	62.4135	24.4974	60.6454	19.0662
PALD1	0.692978	0.000983438	0.0434585		11.9112	21.8287	13.6605	15.8791	11.4213	16.3913	20.7507	16.1142	11.5456	14.2134	13.7409	18.915	24.6082	18.6617	36.1637	11.6312	15.8574	14.4701	19.676	11.657	17.3128	28.8792	13.9471	17.0857
RAB14	-0.413979	0.000949945	0.0434585		101.349	111.871	119.696	66.4781	119.213	107.714	86.4835	84.1807	122.533	92.1558	84.1792	99.4102	86.8252	61.4775	81.5216	93.8044	72.7803	89.2388	56.5783	119.67	103.943	57.7833	96.0989	40.2609
SZRD1	0.40236	0.000982407	0.0434585		43.7017	47.529	41.9773	50.7388	47.4158	49.4519	55.2948	44.3898	44.0936	49.3003	45.8588	51.4967	56.1223	57.2008	66.9977	42.8107	50.1793	42.8632	50.2591	40.9724	48.7952	57.5843	44.6599	50.5188
VASH1	0.761244	0.000947546	0.0434585		45.2317	51.4046	49.242	54.3566	51.3877	50.2618	70.9234	62.2613	45.0764	51.2179	55.3451	78.7673	71.6408	117.143	103.205	42.2702	57.7449	42.6901	76.6984	43.0329	55.6032	79.0923	57.1266	85.994
KCND2	-0.794973	0.00099937	0.0435968		29.0708	19.5952	40.23	13.3949	33.9872	23.294	19.8817	17.4539	34.9089	18.5877	21.7606	17.7322	18.6611	11.212	11.8822	23.7774	19.5236	23.2585	8.54257	21.8931	24.5675	8.8044	23.2386	6.04947
ACVR1B	-0.550266	0.00122919	0.043717		53.8589	56.2484	59.3307	36.4754	50.7275	58.0405	38.3332	35.3012	56.6386	42.7217	47.5267	49.7021	41.1482	22.5237	37.9092	60.9581	40.7688	59.7573	23.816	54.2149	53.0083	25.0928	60.1754	20.6705
ACYP2	0.705087	0.0011334	0.043717		100.046	115.877	94.2582	145.507	101.256	90.4121	192.82	131.965	96.739	112.841	120.372	141.867	134.06	213.823	162.084	84.7518	142.336	97.9259	148.536	90.7031	96.3443	176.932	91.7534	128.978
ADARB1	-0.361543	0.00130575	0.043717		29.7159	33.5268	34.4986	20.1822	29.207	34.5796	28.6335	25.0407	28.2877	19.6753	22.2639	26.3441	24.1303	19.9663	34.9998	36.4834	26.4322	29.4916	17.4583	33.1575	30.5679	24.8051	33.0244	21.4696
ALDOC	0.665372	0.00127929	0.043717		1441.7	1760.15	1463.92	1938.28	1674.06	1670.18	2361.88	1755.13	1351	1990.76	1827.52	2204.1	2286.56	1944.88	3944.66	1485.6	2200.59	1415.41	2049.36	1193.72	1633.96	2913.3	1691.98	2084.74
ARHGEF6	0.766585	0.00112176	0.043717		17.0213	20.109	19.5961	23.5547	17.9332	24.0219	37.749	21.2577	16.433	22.2654	19.1137	23.8549	34.5774	27.5453	47.0714	18.9566	28.32	17.5853	25.2152	18.3608	18.8451	46.1995	14.2613	19.5747
ATP2A2	-0.694424	0.00139616	0.043717		206.856	202.6	254.623	114.454	220.064	222.207	131.372	121.704	253.597	171.3	167.934	156.099	134.914	79.8727	129.023	206.719	126.41	201.669	69.8987	219.811	217.54	83.4705	199.263	61.2517
ATP2B3	-0.805752	0.00118999	0.043717		40.3139	41.593	41.815	21.7702	34.235	41.295	22.2747	19.1278	38.6936	23.0867	28.9621	31.5687	21.016	10.3799	28.5277	40.0238	22.6728	37.0377	9.45634	35.8249	35.3813	12.5262	41.8667	10.2928
ATP6V1C1	-0.36916	0.00113132	0.043717		151.383	192.835	162.529	105.014	136.641	141.37	160.917	147.622	149.81	122.368	123.786	188.304	131.364	82.7183	124.215	144.787	124.592	152.277	84.4895	167	149.095	89.7933	139.631	58.2639
BTRC	-0.535538	0.00140797	0.043717		58.7907	60.1742	63.5593	38.6662	50.5717	56.0774	43.0714	40.6949	59.3953	43.1889	44.5885	44.095	44.9793	25.8391	39.7266	55.2211	36.3941	57.7024	22.2352	60.8511	54.5202	24.5982	56.4202	20.8452
C1QA	0.853092	0.00131602	0.043717		76.9431	68.2895	42.7511	82.5256	55.8733	59.7735	114.388	79.8045	40.7892	81.0953	68.8478	56.8839	138.681	63.1464	87.6034	64.8744	84.204	40.6522	126.461	43.5238	71.282	113.432	51.8899	87.3863
C1QB	0.806753	0.00140218	0.043717		129.914	158.575	74.421	114.15	108.042	111.927	175.201	129.97	79.7465	145.717	127.43	117.724	243.866	116.385	160.938	108.09	135.262	85.6655	226.912	77.4695	128.696	216.62	91.4856	159.036
CAPRIN1	-0.463301	0.00105864	0.043717		83.7656	87.4241	93.9437	56.0767	85.3421	81.2179	68.4763	68.9956	91.9025	72.234	75.7586	70.4485	68.5789	44.6068	48.5108	84.268	62.4828	79.5053	41.5434	86.9022	81.3877	44.8575	79.4485	29.5441
CDC27	-0.435744	0.00114018	0.043717		21.6142	27.1905	28.3136	15.5495	22.7942	20.4548	23.5177	21.523	25.379	20.5263	16.8179	23.5119	21.6888	13.2077	15.7734	20.3239	16.3811	23.2652	11.9064	23.7683	23.4291	13.0753	21.3436	7.40586
CDK4	0.387453	0.00119797	0.043717		45.5288	49.0653	35.9707	47.2744	41.1712	44.5847	62.2018	46.7083	40.2393	47.3361	43.94	49.8495	54.4878	48.3171	65.8119	41.3568	52.403	48.6395	47.3233	43.3767	47.8384	56.1528	41.1867	44.9037
CIB1	0.736649	0.00133208	0.043717		100.124	103.486	98.2697	144.329	129.346	153.663	132.25	119.645	89.5933	129.535	119.133	120.51	145.992	150.115	209.151	104.705	120.16	92.1736	161.541	92.7624	116.091	259.761	119.409	203.635
CMTM5	0.809698	0.00131856	0.043717		58.5711	55.2566	67.2252	72.1797	75.7357	84.6139	125.963	83.8822	81.3879	111.119	78.4083	139.655	117.962	148.79	227.536	65.611	78.3635	56.8593	104.152	67.2252	124.691	91.4013	109.106	89.1968
CSRP1	0.619343	0.00116964	0.043717		367.025	445.142	419.708	467.009	405.48	427.897	619.581	485.454	400.541	567.513	485.771	643.669	525.703	598.84	929.895	314.462	460.625	331.341	532.71	344.952	516.305	583.433	491.44	501.649
EIF2D	0.412924	0.0011172	0.043717		41.8868	41.5359	39.7272	51.2896	42.0408	40.6635	55.7136	56.547	37.0874	52.0871	49.1261	48.8804	51.4127	54.3232	47.677	39.5781	51.8782	46.7798	54.2175	40.5643	42.0853	48.7371	40.4076	44.6774
EXTL2	-0.350326	0.00138597	0.043717		43.9225	48.1877	56.9089	34.2477	50.2342	40.5416	44.3926	41.8481	51.397	44.2294	40.7439	37.9512	42.9916	25.925	31.2268	40.8364	38.8883	37.1881	27.5077	39.7732	44.3292	26.6424	41.4936	17.5028
FAM8A1	-0.352291	0.0014096	0.043717		37.8369	44.4869	47.1054	29.6849	45.8637	38.6262	36.8308	37.9603	46.1539	35.6068	31.6387	40.6014	38.4826	24.8371	25.4957	37.9873	31.3124	37.3435	28.0027	45.8023	39.2329	26.0482	35.418	16.3857
FBXO11	-0.556748	0.00121772	0.043717		71.811	70.577	86.5164	45.037	73.0357	70.6668	50.695	58.3583	85.9132	62.6984	53.9721	64.278	55.6597	34.8867	39.678	63.1312	41.6426	63.4826	33.4664	77.3731	69.7657	29.5693	64.8341	23.8897
FKRP	-0.5688	0.0013262	0.043717		51.5391	46.6435	52.8663	32.052	46.553	48.7027	28.0467	26.4475	50.7364	37.951	40.4946	35.0893	29.9117	23.4676	28.2315	57.052	36.0608	50.7051	23.2422	48.9023	45.4593	22.4735	50.8803	21.6131
FRZB	0.647944	0.00138186	0.043717		41.7126	37.2877	47.2174	54.2404	46.3382	34.1324	71.1199	41.1131	43.3959	65.9106	42.159	29.9878	63.0516	59.3728	67.7818	35.423	57.1357	62.9541	75.6484	37.7401	46.4875	65.8816	38.1571	41.9703
GNPTG	0.313765	0.00121908	0.043717		96.2646	82.9391	83.9644	103.405	92.6681	84.576	99.0179	101.063	92.8098	112.965	105.712	101.017	112.078	88.8754	120.97	92.5992	99.7255	99.9719	101.961	98.0278	93.4262	101.464	102.097	91.0954
GPX1	0.910429	0.001218	0.043717		62.2232	75.1619	53.5966	87.8088	76.7192	57.022	74.8447	82.2723	43.5667	114.431	57.4062	51.1025	108.143	111.995	80.1055	63.7314	77.565	64.3234	122.72	54.1601	47.0339	138.727	37.1767	105.094
GRIA3	-0.755801	0.00129976	0.043717		68.3368	63.4856	79.8523	47.4409	71.9039	70.7862	44.6375	58.6506	82.3315	59.458	59.7695	64.5921	54.0304	27.8957	19.8613	86.4959	53.1464	77.2794	31.8408	75.6111	67.6511	23.0184	74.7835	23.3861
HEPACAM	0.57299	0.00110577	0.043717		201.033	219.844	173.381	207.747	206.914	209.646	285.262	248.69	169.071	234.382	195.444	277.275	260.49	251.08	395.504	149.962	229.009	162.686	256.141	164.913	222.609	278.805	214.82	217.535
ITGB1	0.409079	0.00103572	0.043717		30.0683	31.4052	29.8989	28.8699	30.6314	31.9087	42.4109	37.1451	29.4716	30.2766	26.6449	40.926	45.6148	36.7784	46.273	25.6004	33.2931	24.2535	32.2824	27.4109	37.9477	34.5613	26.9371	23.3491
IVNS1ABP	-0.450094	0.00113365	0.043717		75.686	77.3716	97.7542	55.1529	95.3302	104.238	74.2418	62.3313	103.062	83.5965	70.2794	80.5209	52.525	57.1965	52.415	84.1524	70.7014	63.9655	40.4337	71.1327	99.6888	57.831	95.7493	41.9129
KIAA1549L	-0.671836	0.00128053	0.043717		39.7247	40.0125	48.6963	27.1608	39.7477	40.1482	26.0265	31.31	43.7454	30.666	29.73	38.2432	31.2005	20.0444	14.513	48.5208	28.9512	47.6283	17.3194	51.1674	39.1647	18.566	36.474	13.8611
KIFAP3	-0.563068	0.00115503	0.043717		107.708	112.413	112.13	67.0869	108.041	107.027	82.2374	85.9633	111.091	88.1191	82.3471	89.3295	83.8358	46.262	64.1609	99.0398	71.3744	107.13	49.8102	112.698	101.651	39.2176	103.316	32.9005
MDM2	-0.364708	0.00119074	0.043717		12.5492	14.4485	16.1386	10.0586	13.8512	12.5386	13.631	11.7603	16.7919	11.3165	9.75265	13.2016	12.8746	7.96549	11.3505	13.0301	8.29235	11.69	7.82227	13.6635	13.3912	8.9028	12.6853	4.99298
MOBP	1.21301	0.00104727	0.043717		79.2048	54.5278	113.763	124.059	114.061	150.042	241.783	173.898	143.143	143.911	105.575	282.669	245.738	454.494	580.499	91.4365	112.852	75.3303	212.329	118.795	269.446	124.918	238.774	136.023
MRPL36	0.5072	0.00139935	0.043717		85.2985	74.8492	84.9057	120.503	84.7775	77.0749	108.43	103.801	92.8488	90.5579	93.2034	96.2709	110.481	135.773	94.6422	86.495	116.324	98.3743	135.737	86.3505	86.8835	119.84	82.026	89.5084
MTOR	-0.407671	0.00125441	0.043717		44.8187	41.89	52.5239	32.6905	41.5895	43.9311	35.0592	32.3475	46.3007	39.045	37.1802	34.8319	35.9381	23.5414	32.7884	43.9019	33.8119	41.0298	20.2514	44.5929	42.4259	24.3857	43.5611	19.036
NARS	-0.422675	0.0010513	0.043717		164.769	149.011	178.584	100.534	162.492	142.162	121.041	125.25	184.022	125.759	132.232	140.629	116.924	80.0015	121.593	146.38	107.541	138.383	83.1621	155.919	153.774	86.2367	158.41	65.835
NGDN	0.473456	0.00129199	0.043717		31.8974	32.4099	29.2189	33.9757	30.862	30.5677	40.0598	37.4518	28.1055	33.914	33.8505	46.7576	33.277	41.7553	37.6773	28.8195	35.1918	33.2517	47.8712	27.4534	31.1744	37.1484	27.7532	31.2619
NOS1	-0.518408	0.00140287	0.043717		14.7923	17.6253	19.9555	11.3667	14.202	16.4842	12.026	9.04363	13.5383	13.6136	9.23849	9.24131	12.1895	8.12712	8.06126	15.5028	11.0439	17.453	8.30675	14.9967	15.6371	8.82908	15.268	6.69957
PACSIN3	0.610897	0.00113663	0.043717		27.6752	28.3455	23.8301	31.3849	26.6425	32.3044	39.9161	31.1092	30.0955	36.1717	32.9365	40.964	32.3126	42.987	59.6121	26.1759	29.7671	26.1592	42.9373	24.211	36.6131	37.5545	35.0496	40.0299
PLEKHB1	0.976582	0.00138552	0.043717		338.922	379.777	349.64	508.443	422.333	449.999	876.363	523.462	407.949	558.3	421.883	722.946	672.108	1060.66	1587.03	376.433	574.46	311.573	792.097	359.306	467.246	619.633	538.862	768.08
PLXNB3	0.812132	0.0012724	0.043717		14.7509	12.1939	14.7187	16.5231	13.9931	13.245	34.0763	25.3717	17.3672	22.2544	20.6223	34.4899	25.9387	30.4945	50.1416	10.3238	17.9977	12.0203	22.0601	15.6129	19.7409	11.8533	21.8692	10.8263
PPIE	0.385946	0.0011361	0.043717		10.4705	12.1722	9.29168	12.2775	11.8563	10.3674	13.7072	13.9796	10.7699	13.4616	12.0696	13.248	14.4239	12.5207	14.0217	9.97424	13.2927	15.2526	15.3903	9.80382	11.5588	13.4024	12.2593	10.8308
PSME1	0.724697	0.00139482	0.043717		66.7204	74.9657	70.0594	97.9191	68.0477	68.9329	134.55	108.61	53.0867	76.8404	75.8604	104.098	104.841	94.6326	151.099	51.9847	87.4981	69.8051	115.346	57.859	65.0263	114.12	69.9122	110.041
RGCC	0.655446	0.00140167	0.043717		427.329	497.893	503.41	688.577	656.66	595.139	710.941	599.598	485.902	641.632	543.649	622.119	667.663	997.02	696.983	577.187	568.111	529.4	865.399	436.588	596.927	761.081	376.054	866.351
RPL13A	0.831355	0.00120601	0.043717		1556.77	1588.7	1486.83	2516.75	1660.19	1380.88	1834.61	2297.48	1249.42	1942.22	1721.98	1574.57	2183.52	3457.99	1674.4	1418.82	2405.27	1616.07	3393.18	1472.04	1591.55	2864.95	1367.26	3211
RPL18	0.753194	0.00127925	0.043717		1429.9	1636.83	1218.99	1830.23	1321.8	1438.25	1731.66	1697.31	1148.4	1795.68	1690.87	1645.37	1945.54	2442.43	1585.84	1299.01	2052.24	1751.06	3059.38	1253.46	1474.94	2539.85	1317.34	3504.68
RPL34	0.81085	0.00114239	0.043717		432.864	468.178	403.471	677.835	466.994	416.22	602.743	625.494	384.545	591.866	538.305	528.393	618.175	973.023	483.103	398.989	612.757	440.873	930.283	467.349	424.132	817.909	395.562	986.702
RPL37A	0.773231	0.00120833	0.043717		2168.43	2211.97	2043.45	3394.47	2248.5	2297.34	2659.53	3049.96	1959.97	2970.32	2630.59	2708.12	3234.74	4117.2	2629.94	1896.41	3072.51	1990.02	4127.38	1953.4	1992.09	3866.2	2059.25	4822.57
RPL41	0.891323	0.0013879	0.043717		573.794	757.838	563.985	1007.91	693.835	633.149	1039.5	1021.77	574.595	865.699	736.772	897.155	964.524	1553.21	981.556	615.343	1114.99	690.775	1581.58	578.397	670.158	1524.73	665.832	1521.77
RPS13	0.721672	0.00119693	0.043717		864.965	845.68	866.25	1222.24	999.635	873.264	1135.64	1133.38	883.213	1063.41	1004.08	973.122	1104.28	1785.5	1110.51	785.813	1171.06	790.159	1576.28	791.296	862.499	1598.55	759.19	1487.18
RPS14	0.901486	0.00141606	0.043717		1448.09	1670.12	1354.72	2463.34	1577.04	1469.45	2145.21	2379.31	1305.9	2012.54	1765.65	2049.25	2195.18	3700.31	1769.46	1480	2443.77	1662.46	3944.47	1463.34	1487.86	3233.13	1402.8	3987.87
RPS17	0.838147	0.00140181	0.043717		1196.76	1240.62	1116.27	1935.39	1245.57	1206.6	1690.08	1785.25	1069.64	1557.59	1423.24	1511.81	1655.13	2679.24	1379.32	1178.82	1831.59	1223.7	2660.09	1075.73	1161.44	2580.17	1133.74	2620.9
RPS20	0.956081	0.00132142	0.043717		1169.75	1158.13	1224.61	2179.18	1446.97	1305.52	1674.93	2071.12	1243.39	1814.57	1562.57	1465.87	1531.72	3391.63	1333.79	1284.16	1986.44	1285.66	3235.28	1223.31	1476.78	3211.93	1163.01	3293.23
RTN4	-0.438267	0.00129644	0.043717		445.775	412.938	560.067	294.553	511.28	459.01	351.998	376.164	559.545	412.894	352.941	456.043	367.948	284.081	332.629	444.553	354.479	417.118	282.214	481.13	481.751	221.259	479.4	166.769
SCAMP1	-0.56658	0.00141842	0.043717		36.1961	48.025	52.4008	26.5764	51.7079	38.2739	33.6823	38.6818	50.024	29.4167	32.4552	43.3558	36.9092	21.3445	19.7023	35.4122	28.2349	39.4129	23.1546	44.5725	42.3359	19.1708	36.0618	13.5786
SCN8A	-0.809519	0.00106421	0.043717		36.3253	28.1575	52.8381	23.4418	41.3339	37.6761	22.6052	25.1223	45.523	31.5645	27.9994	31.1594	25.2383	13.1677	17.359	42.6422	22.7544	45.425	12.9233	36.8308	40.0357	11.8697	41.8032	11.5565
SCRIB	0.696054	0.00128255	0.043717		18.8544	26.2949	24.9462	33.5949	24.2835	23.9693	35.3146	34.3808	21.3359	31.3154	27.3437	40.094	38.6421	44.2525	53.5287	23.8729	34.4066	22.7925	36.771	24.2388	25.6243	39.1504	26.411	39.0453
SMARCA1	-0.546268	0.0012448	0.043717		53.8859	65.773	54.4178	31.9596	48.2786	52.1244	43.5785	42.0756	50.7429	43.3167	41.373	45.6495	46.0368	22.6055	30.532	54.9652	36.8939	55.7984	23.4898	60.6453	51.9104	25.5911	47.7681	17.3307
SNAP25	-0.567714	0.00122916	0.043717		1428.67	1343.63	1989.68	960.176	1884.61	1474.81	1116.11	1412.98	1913.77	1345.18	1367.08	2164.6	1060.47	781.971	933.794	1287.31	1102.95	1189.63	653.45	1421.94	1478.65	646.793	1697.86	593.664
STRBP	-0.35839	0.0010492	0.043717		12.3078	13.9513	15.6172	9.41278	14.4547	12.2185	13.2325	15.0488	14.7144	10.8402	11.9888	17.487	10.5209	7.96625	10.8503	14.8134	11.6138	13.0926	8.01593	14.6953	14.5501	8.21761	11.6536	7.25947
TARDBP	-0.277345	0.00102231	0.043717		64.2987	71.3856	82.1208	55.4177	78.8432	72.8459	69.1884	65.0845	84.608	68.7416	64.2215	67.5029	64.6554	58.4043	60.6463	76.8445	60.8577	65.4547	46.7062	88.3788	72.9773	49.0746	70.0755	45.1452
TCP1	-0.285346	0.00109326	0.043717		150.976	165.895	160.272	118.424	148.354	148.191	143.314	154.166	165.744	132.912	136.245	159.002	132.56	91.2597	128.16	141.71	120.688	145.731	89.4543	166.875	148.472	94.4858	143.738	68.986
TJAP1	0.865936	0.0014212	0.043717		26.6938	20.9072	28.1168	27.1775	27.9929	35.6132	57.3477	42.6211	39.1175	43.2614	37.4117	65.136	46.0908	75.8584	111.514	27.7496	30.8352	25.1561	42.5549	33.5316	52.8109	27.4647	42.2822	26.6349
TMEM38A	-0.630937	0.00129061	0.043717		97.5908	85.6915	95.373	55.3362	85.3354	90.4143	58.7787	51.7636	92.2963	76.5553	77.154	52.9409	58.2558	36.7556	38.3324	102.036	74.0749	95.603	41.6163	93.0459	82.7101	41.3484	88.9671	37.918
TRIO	-0.425665	0.00120274	0.043717		27.7075	34.3037	32.2496	20.6184	27.7221	28.5479	22.9742	28.5954	28.3434	20.972	23.7979	29.6065	24.7111	17.1443	17.581	30.9735	22.4595	30.6217	13.3909	30.4805	29.1928	18.6983	25.82	12.0459
TSC22D4	0.755673	0.00115313	0.043717		209.649	172.385	188.474	222.212	207.253	228.454	289.488	202.879	222.442	318.354	223.305	260.724	298.564	378.305	544.082	205.098	263.349	165.123	346.914	195.977	233.963	339.35	270.795	320.868
VMA21	-0.338248	0.00134254	0.043717		17.1478	22.2447	23.6047	13.4565	22.3321	17.4148	19.4956	16.5768	23.2894	16.8116	14.0985	17.8646	17.306	12.7842	16.4576	16.3051	14.219	16.7911	12.4638	22.7428	18.3572	14.1735	16.4261	8.55609
WSB1	1.12574	0.00131867	0.043717		19.0133	21.1821	38.4289	53.5529	30.6978	25.206	106.914	106.921	43.404	75.2811	55.8786	85.8131	86.2482	123.762	113.491	18.9078	64.4006	32.6684	69.466	31.8984	34.7228	40.3159	47.0238	46.3447
ZNF148	-0.390155	0.00111297	0.043717		9.86515	11.4928	15.2407	7.7258	12.5675	10.8999	11.0325	10.3733	13.1993	9.18496	8.89252	11.1369	10.8417	6.84314	7.17756	10.4308	8.83465	11.3572	7.02595	11.7074	12.1869	7.03426	9.54514	5.36443
REEP5	-0.368868	0.00143265	0.0438818		253.373	307.901	323.063	193.168	298.714	258.546	242.947	245.588	285.726	243.374	202.677	290.04	257.374	154.912	186.006	245.088	201.703	256.549	189.609	297.631	255.991	150.217	247.789	106.08
ATP6V1G2	-0.267017	0.00145788	0.0439405		246.599	301.977	289.138	188.755	303.92	267.048	276.878	288.199	288.409	270.106	264.86	331.681	225.381	212.481	264.68	266.611	259.238	252.832	170.513	309.097	271.688	179.072	298.355	180.087
ATRX	-0.682009	0.00144874	0.0439405		21.2288	20.6518	31.2564	12.7041	23.0234	21.3711	17.6078	17.9536	26.4434	16.8989	16.5957	19.3814	18.2402	9.5637	10.8428	21.023	12.4669	21.8235	8.23136	25.536	23.7003	8.76919	19.5977	6.12787
MRPL41	0.569192	0.00145899	0.0439405		120.534	91.1193	94.9639	159.09	131.567	105.726	143.614	120.846	123.935	168.145	109.667	135.538	165.26	175.814	177.04	162.867	133.981	117.451	157.58	114.008	161.579	166.22	116.518	162.501
TMEM14A	0.481434	0.0014571	0.0439405		113.444	130.779	125.111	162.374	144.057	131.753	174.515	153.046	137.465	122.535	174.762	157.197	153.455	207.373	127.86	125.244	146.905	134.842	231.052	133.917	136.376	161.202	115.172	122.577
ADAM22	-0.729736	0.00161988	0.0441018		29.9373	31.0136	39.9008	16.6962	34.4202	29.0402	21.5613	22.7351	37.5348	25.2234	22.7681	25.3044	24.1309	11.923	15.2496	31.9184	18.0481	34.9481	11.0924	32.3077	34.7527	10.9589	28.523	8.3609
ALCAM	-0.553932	0.00168028	0.0441018		105.262	96.507	122.527	80.9188	121.125	115.421	90.2668	70.4444	113.261	91.1491	86.205	66.0209	96.7959	52.2655	61.3331	145.857	94.6711	120.293	59.3495	108.239	101.385	54.6354	107.509	36.984
AMER3	-0.522515	0.00180393	0.0441018		12.3712	13.7122	10.9242	8.06319	10.1828	11.0898	7.82242	7.74634	10.2407	7.25172	9.03789	9.83572	9.41496	5.07249	7.98599	13.8189	8.76582	12.5406	4.91329	12.128	10.2946	5.731	11.6746	4.60269
AP2A2	-0.497176	0.00175847	0.0441018		139.463	147.736	151.391	83.4425	143.052	141.423	84.6141	111.186	146.41	112.897	128.029	113.357	92.9105	67.5902	92.6738	147.495	89.3401	129.898	73.0119	152.73	147.195	73.4647	150.353	81.3552
ARAP1	0.599997	0.00176989	0.0441018		18.7985	23.7252	18.3942	24.2674	16.1617	21.539	34.5746	25.2857	17.8132	21.3157	20.3363	29.2445	35.6082	26.684	43.5955	16.2775	28.8963	22.0744	27.2855	17.5879	20.0175	30.715	22.3058	17.5585
BCL7C	0.685718	0.00163464	0.0441018		66.308	65.4902	57.7699	101.615	63.067	73.5072	87.9162	82.3831	51.829	81.5015	74.3405	83.4421	94.1945	106.389	108.842	79.8426	81.1928	66.7284	125.876	64.7084	71.7017	123.393	86.0473	126.266
C1orf63	0.536861	0.00161861	0.0441018		41.3662	44.1044	49.835	73.9499	52.669	42.3646	99.7268	82.6296	59.6419	84.9306	62.101	86.0127	80.4732	85.2018	90.5508	59.5581	70.0216	80.6285	79.3589	68.8851	61.267	70.5875	63.5278	53.7792
C3	0.645382	0.00173664	0.0441018		67.9266	109.606	73.4486	57.3838	56.3271	83.6961	101.628	55.7266	46.4719	69.1338	69.6882	79.7278	142.072	91.2016	120.203	57.6859	77.3759	82.5218	107.368	60.1208	89.8494	124.474	63.0898	76.4535
CLTC	-0.572126	0.00169093	0.0441018		296.289	272.363	331.974	165.3	275.402	304.565	204.529	213.943	321.377	238.536	232.297	248.332	204.92	117.358	194.861	263.733	170.038	266.435	116.712	326.776	277.969	124.007	275.632	93.4386
CNR1	-0.981951	0.00154541	0.0441018		45.0879	38.362	72.7957	15.4799	58.8469	44.8137	27.492	39.1611	74.5666	25.81	40.3022	45.1266	19.4165	13.596	24.7793	28.5044	17.8627	25.7134	13.8124	38.204	48.2753	10.3027	42.8282	17.049
DCHS1	0.291315	0.00182089	0.0441018		21.6508	25.4195	20.6093	24.2938	18.9402	21.473	28.4851	21.3824	18.2788	20.7156	19.1938	23.8564	29.88	18.3129	32.8613	21.2933	19.7094	23.7307	16.9028	18.8375	24.9212	23.4441	18.559	14.9128
DPY19L3	-0.721787	0.00151549	0.0441018		28.3852	26.8481	39.7376	17.0744	38.0372	26.2209	17.1013	21.3615	34.3077	24.0024	23.1708	18.9833	19.1153	12.1115	10.9025	22.6421	18.7109	22.3951	11.748	30.6713	26.8226	9.90794	23.3524	7.78038
EFS	0.780444	0.00148632	0.0441018		11.8548	12.2259	13.0124	14.8642	14.2301	16.9044	27.7221	22.5486	16.7139	19.9465	17.3333	30.7405	24.515	29.9663	46.7944	13.3982	15.666	13.3453	21.1139	12.837	23.9746	12.8443	19.5483	13.2757
ERC1	-0.520058	0.00148931	0.0441018		42.2176	45.8286	52.0113	31.4677	37.715	44.8	31.8687	33.2263	50.2842	29.9187	40.0264	29.2759	32.2586	24.2046	24.4304	47.8603	30.5166	44.1975	18.7899	50.7935	45.4984	24.0137	38.9947	22.4827
FAR2	-0.880171	0.00168925	0.0441018		60.4632	42.5737	90.1842	40.7333	66.364	78.1787	40.3475	49.2428	98.9416	53.8199	63.3936	31.2994	28.8829	23.3092	23.0078	59.6935	43.9204	66.1377	22.8807	82.1737	60.6376	20.6233	55.7264	24.742
FAU	0.804759	0.00174038	0.0441018		1653.81	1705.37	1576.88	2791.44	1882.09	1760.19	2090.8	2457.23	1583.76	2162.96	2009.64	2111.79	2343.06	3767.6	1760.5	1722.44	2651.5	1768.42	3853.02	1608.35	1851.39	3396.75	1658.75	3942.1
FIS1	0.629135	0.00158022	0.0441018		369.122	412.292	351.041	494.026	419.805	432.691	592.448	478.049	368.929	485.101	408.742	499.239	539.44	693.377	787.334	398.657	513.963	427.612	668.85	353.311	429.494	600.484	461.263	677.638
FLNB	0.650067	0.00158266	0.0441018		11.0643	11.7483	15.5399	15.138	13.4881	18.7615	21.816	16.956	16.8463	16.9975	16.3319	23.5948	23.5911	24.0089	40.0452	11.2677	16.3415	12.4422	15.7051	13.4251	18.5682	19.2331	17.7255	12.6742
FMNL3	0.571743	0.00171804	0.0441018		3.49744	5.53109	4.84664	4.8724	4.42404	4.89807	7.36141	5.71314	4.76984	5.23802	4.30419	6.10943	7.87831	5.24643	7.85352	3.82473	4.8669	4.91681	7.39609	3.61936	5.74234	8.07778	4.12379	4.84313
GALNT13	-0.643935	0.00177657	0.0441018		27.1508	29.8319	31.1673	15.7314	25.8589	21.9547	20.1504	19.8651	34.1149	18.9896	21.2594	17.34	21.2693	12.2174	14.4018	26.1024	13.626	26.0515	10.8438	29.9272	26.904	10.1419	22.6682	8.49638
GRM5	-0.869231	0.00180791	0.0441018		69.694	61.4103	100.745	37.0713	77.7911	64.7281	36.2443	46.8849	87.8202	51.0658	54.7893	47.3124	42.3779	24.3467	24.4921	71.2373	36.558	70.3655	22.7328	85.723	75.4746	21.1802	59.7828	18.4278
GUCD1	0.277949	0.00157232	0.0441018		31.0671	31.9849	32.287	33.6563	32.6494	31.9835	36.3113	31.8748	30.6632	33.2806	30.8542	32.5582	38.476	32.9578	38.4696	30.5226	36.1033	30.5865	29.3137	30.013	34.6878	40.9823	28.696	25.5044
GUCY1A2	-0.927475	0.00180131	0.0441018		7.78933	6.86206	23.4654	6.35909	18.3418	10.3302	6.3199	8.76269	16.4437	9.56823	7.52771	9.80195	6.96373	5.81575	3.40995	13.3676	5.48594	9.73855	4.2511	11.2495	13.7215	4.24962	8.91625	3.74367
HNRNPR	-0.324656	0.00148738	0.0441018		121.248	120.896	125.97	83.9092	113.497	118.263	104.303	98.7559	135.649	101.477	100.85	108.177	106.512	71.3465	85.5358	106.503	86.5374	114.647	65.8017	123.349	113.063	67.8577	108.866	57.4249
KANK2	0.745968	0.00169796	0.0441018		17.4695	18.0184	13.4665	19.4856	17.23	17.5782	24.5547	21.867	16.2284	21.3368	19.7077	22.3987	22.9516	24.5709	21.3597	13.3176	27.5452	16.3435	25.0313	13.253	14.3914	41.4582	13.3886	21.7469
LRRN3	-0.703763	0.0017993	0.0441018		56.5267	106.676	59.381	44.7472	57.7654	72.5379	43.122	57.4852	54.9178	42.8342	47.1655	55.0685	40.9988	22.4739	20.5269	55.6948	40.9892	65.2943	30.3907	63.893	63.3925	32.339	62.0593	19.4331
MACROD2	-0.712798	0.00181552	0.0441018		22.4927	22.0305	28.0644	14.0516	24.1147	20.7963	15.1841	15.5358	25.1445	17.0904	19.8643	16.9493	13.8675	9.4877	8.71198	21.6266	14.6583	23.3055	7.61287	25.4043	22.4809	8.35655	20.8058	6.82212
MAPK1IP1L	-0.475728	0.00156186	0.0441018		23.7752	24.206	25.6125	13.9476	22.3975	22.1945	16.9387	18.2972	26.0388	19.387	17.1308	19.9823	19.9331	11.4637	14.5753	19.1965	14.2121	22.4249	11.8894	25.2009	21.0352	12.0577	23.1051	8.06234
MID1IP1	0.729056	0.00182451	0.0441018		80.5359	96.8008	79.1285	87.144	83.1395	152.248	142.967	90.6429	80.5821	103.002	87.4285	156.939	124.409	170.688	233.028	87.7281	97.1612	80.4401	142.951	72.9591	131.558	131.33	103.711	115.92
NAA15	-0.40947	0.00172367	0.0441018		11.4465	12.6849	16.9622	8.26362	14.5868	12.2053	12.5427	12.4768	14.8627	12.3647	9.52023	13.9547	12.3788	7.79793	7.82011	12.1719	9.2584	11.8727	8.6638	14.3832	14.1365	7.63758	12.5439	5.19335
NAA30	-0.58047	0.00151893	0.0441018		18.3038	21.5678	26.7696	12.5738	24.9852	18.0207	13.9144	16.7359	24.7859	15.7447	15.4559	16.5373	15.9829	10.5258	9.33932	17.2242	13.1326	19.0176	10.383	22.9332	21.1355	9.95512	17.0229	7.32031
NCOA7	-0.577695	0.00179582	0.0441018		46.1594	48.5494	63.0732	27.9136	51.5857	43.1675	41.5802	38.4726	53.0691	33.4843	39.7623	48.454	39.5237	22.4163	30.805	47.764	34.3614	46.0187	18.6356	45.8229	50.4178	19.4863	42.1027	13.5961
NME4	0.586274	0.00176787	0.0441018		90.2028	87.4615	82.9808	113.63	82.1176	89.1917	103.14	94.3407	77.8806	105.523	100.435	91.7049	108.385	125.891	119.335	81.5482	110.739	83.7489	127.257	79.448	84.5558	141.76	87.8623	149.267
PIH1D1	0.507924	0.001783	0.0441018		44.8916	50.751	40.2229	60.004	46.448	45.3355	67.4088	64.4186	48.0845	55.8802	52.0141	55.2343	64.7053	66.5645	85.8876	44.3983	66.2517	54.1573	76.0089	48.7308	48.8562	64.3257	56.96	54.3906
PRKAG1	0.364563	0.00172345	0.0441018		76.2438	87.1826	77.8109	90.0364	84.3208	78.465	128.069	102.111	75.3138	87.215	83.471	106.717	109.349	89.5614	114.214	81.6018	91.7662	99.5427	96.5868	84.6558	83.6653	107.129	72.5233	74.7462
PRKCE	-0.684962	0.00161637	0.0441018		51.3995	67.5161	47.9834	32.6505	40.3983	48.6748	33.2484	45.3427	43.072	30.4229	35.0767	58.2507	34.7246	14.3755	23.0712	42.7456	30.6574	53.3774	16.7611	42.6557	46.2487	20.9449	52.263	16.0637
RHOC	0.680927	0.00181946	0.0441018		93.8747	92.3427	72.7892	111.42	88.0015	85.0394	137.838	123.069	91.4137	105.982	86.9881	120.047	126.596	146.106	150.053	75.9635	122.327	79.402	153.011	64.2182	95.5209	143.378	92.2114	143.938
RPL19	0.692737	0.00156465	0.0441018		1567.86	1897.85	1452.4	2450.96	1598.25	1674.67	1978.72	2290.94	1301.87	2125.18	1968.2	1788.01	2273.77	3111.29	1821.25	1522.79	2241.56	1682.46	2717.07	1479.43	1501.16	2896.99	1551.74	2676.68
RPL24	0.78154	0.00172086	0.0441018		1136.55	1069.7	1039.38	1815.44	1206.92	1111.08	1369.24	1685.59	1032.69	1468.18	1377.58	1306.48	1514.13	2475.74	1054.07	1103.38	1576.85	1186.65	2392.94	1141.5	1087.96	2052.95	1037.99	2392.33
RPL27A	0.861147	0.00180996	0.0441018		467.822	478.705	454.117	790.734	529.864	486.675	628.601	647.171	434.084	611.339	525.988	547.771	622.333	1015.62	541.793	467.428	682.848	496.55	1233.96	474.336	517.085	963.259	428.334	1409.87
RPLP1	0.809965	0.00182583	0.0441018		1879.76	1880.51	1804.58	2976.88	2074.52	1907.83	2409.9	2488.96	1790.15	2455.2	2165.88	2123.56	2490.86	3859.87	2273.84	2016.83	2739.3	2118.5	4872.49	1986.79	2123.91	3803.31	1849.39	5248.36
RPS21	0.78984	0.00181246	0.0441018		1596.92	1629.54	1608.1	2648.48	2021.47	1708.03	2081.95	2397.51	1551.65	2234.81	2022.38	2083.48	2347.55	3582.61	1969.97	1618.34	2477.83	1652.74	3696.94	1589.3	1640.32	3017.17	1554.73	4118.77
RPS28	0.780969	0.00148087	0.0441018		1335.66	1265.43	1166.61	2068.02	1441.69	1311.9	1782.43	1663.85	1269.48	1705.84	1630.15	1453.85	1827.5	2766.72	1725.49	1321.47	2001.49	1399.93	2695.72	1243.88	1295.07	2565.53	1391.63	3362.48
RPS6	0.871376	0.00163563	0.0441018		1323.39	1416.27	1251.72	2225.99	1444.39	1376.88	1928.07	2006.4	1198.24	1638.56	1513.17	1652.7	1871.73	3123.2	1537.37	1295.23	2182.02	1391.55	3275.05	1303.82	1337.91	3056.92	1224.57	3165.5
RPS7	0.843866	0.00175005	0.0441018		1401.78	1496.85	1334.06	2323.59	1511.75	1408.15	1902.07	2019.35	1304.29	1853.76	1582.33	1659.97	1879.04	3287.9	1403.77	1228.97	2009.95	1420.15	3216.14	1332.42	1356.7	2827.26	1239.94	3259.47
RPS9	0.714465	0.00177368	0.0441018		909.274	949.407	938.606	1447.33	973.821	940.373	1141.71	1177.69	946.522	1346.25	1126.8	1079.71	1369.81	1635.37	1237.82	1038.33	1316.31	1067.64	2268.67	911.076	1004.18	1629.05	1006.89	2165.31
S100B	1.04715	0.00169942	0.0441018		315.281	513.005	424.236	680.293	567.167	491.366	1204.74	745.431	453.445	800.472	538.951	555.554	794.63	1004.54	1246.7	385.051	817.948	316.455	1159.29	409.693	538.437	1403.22	422.945	981.9
SCN3B	-0.685863	0.00166886	0.0441018		104.213	107.578	130.845	63.0195	121.797	131.852	57.5445	88.7203	107.188	70.3348	66.2631	96.3215	76.6545	43.2557	61.3727	95.2929	67.3781	105.012	36.0344	90.8158	106.399	34.9444	89.7137	25.8335
SEPP1	0.777733	0.00156772	0.0441018		239.219	294.508	319.085	276.593	215.699	323.246	457.956	358.614	384.37	408.739	180.523	553.012	507.84	708.348	686.4	240.208	300.923	203.62	421.86	353.496	451.79	401.989	228.01	181.8
2019-09-02	0.627347	0.00158611	0.0441018		119.669	156.281	147.715	186.001	174.455	143.701	243.688	219.848	145.032	185.975	145.295	217.263	242.563	240.384	236.333	116.25	191.659	130.707	212.968	134.401	172.025	238.831	138.57	204.956
SERINC1	-0.506686	0.0016857	0.0441018		599.662	568.386	735.279	351.419	671.242	581.012	460.838	443.251	714.752	488.482	468.354	563.372	453.099	270.808	388.134	513.341	360.342	511.003	293.117	619.312	622.183	290.866	554.471	220.638
SFT2D1	0.544114	0.00179649	0.0441018		142.17	153.246	151.164	180.284	179.67	145.595	221.92	220.99	166.275	206.766	151.675	189.221	217.733	287.591	166.527	137.003	179.842	149.297	252.468	166.857	166.065	206.106	123.439	159.839
SSR4	0.625315	0.00158655	0.0441018		223.36	243.805	200.186	304.073	226.8	224.383	274.49	281.099	206.155	268.484	267.669	261.719	276.939	325.472	307.141	213.761	318.264	243.694	406.235	210.877	235.99	391.822	232.093	403.479
TAPBP	-0.644511	0.00158485	0.0441018		40.8068	50.4601	36.7287	18.2569	48.557	54.5581	25.4838	35.1698	67.6958	41.8202	43.472	36.7989	26.2176	21.1748	22.7799	46.9877	29.8019	34.1411	21.4858	43.6633	45.1626	23.117	39.8212	19.1792
TM9SF2	-0.632911	0.00161487	0.0441018		112.392	114.899	115.856	54.3198	118.782	106.437	66.4214	72.9571	123.677	90.8225	81.8612	81.589	77.1544	38.129	60.3549	94.2365	62.5885	89.5211	46.9211	119.455	107.237	44.9177	98.4028	32.1727
TP53INP2	1.14806	0.00152487	0.0441018		64.3449	71.6866	103.956	137.587	141.247	123.449	223.632	183.571	116.226	150.255	119.347	216.575	191.761	494.449	386.664	97.7179	158.025	68.8931	273.897	89.7461	194.92	160.473	198.486	272.905
TRUB2	0.315159	0.00163711	0.0441018		71.7816	61.1232	60.6727	72.9553	74.4289	80.8447	88.1624	62.5313	64.9888	77.3436	68.16	76.4127	73.0403	77.5616	83.5978	71.5777	73.1872	85.2711	71.597	63.6114	67.4474	76.2459	58.7794	52.6853
USP48	-0.561628	0.00161761	0.0441018		43.6602	40.5598	53.3261	29.1446	45.4429	46.332	31.7058	34.6901	53.7101	38.4075	37.0661	33.8907	31.066	25.6701	23.7398	46.6331	28.6316	41.2682	20.5115	50.5595	46.956	18.451	41.6896	17.0714
VPS41	-0.364675	0.00153744	0.0441018		33.4632	40.8672	39.4083	24.4356	34.4578	30.0184	36.0938	33.3818	34.5305	25.3058	25.9255	35.0147	34.008	20.7455	26.1502	34.8051	27.1011	35.1642	18.3676	33.2943	31.2292	22.2401	28.4201	12.3359
CYB5R3	0.368843	0.00186258	0.0445962		219.905	216.377	238.088	267.436	216.836	232.634	238.137	215.32	202.339	228.961	251.16	227.955	290.134	235.962	342.772	239.789	257.709	243.668	244.429	228.074	233.626	318.88	244.383	262.166
HNRNPA2B1	-0.29211	0.00185384	0.0445962		239.85	272.045	271.731	182.85	262.646	270.601	240.511	209.237	278.617	243.119	212.641	233.318	213.553	180.735	237.187	281.866	180.662	245.148	173.747	297.024	258.675	162.186	254.724	145.706
LMTK2	-0.685619	0.00187108	0.0445962		58.4567	46.2712	66.595	38.072	55.3591	53.8112	31.398	32.3188	56.0531	42.2775	41.9762	44.9832	35.5118	24.2491	21.0878	67.2992	38.3524	61.7284	20.3182	60.7362	52.0235	23.0764	53.9935	19.3417
MED20	-0.329851	0.00186829	0.0445962		30.6319	34.4624	29.3378	23.9626	30.3736	29.7225	29.086	29.669	30.0854	25.9728	20.9385	31.5832	30.2004	21.4015	25.1482	28.4532	27.1381	30.8263	16.5217	32.0011	26.3375	14.5513	28.8755	13.4478
CCT8	-0.259655	0.00190613	0.0448547		293.811	315.164	299.595	224.564	275.004	290.212	266.498	262.913	303.118	269.593	262.265	269.079	250.004	177.459	241.56	285.127	239.288	288.466	190.181	321.21	285.344	176.485	272.774	147.606
FAM96B	0.676885	0.00190686	0.0448547		171.173	196.963	175.944	261.545	216.98	199.347	319.632	276.946	184.635	253.392	219.313	248.824	268.314	374.015	342.12	208.692	302.991	217.108	380.996	202.556	214.704	342.527	205.137	349.45
NELL2	-0.739688	0.00189904	0.0448547		250.633	286.375	238.909	149.248	218.947	287.543	128.154	193.017	211.825	156.37	192.982	276.14	149.094	78.6705	80.981	234.773	150.107	253.115	90.8026	231.428	217.445	76.5195	242.944	82.7253
TMEM33	-0.422882	0.00189759	0.0448547		13.2566	13.6441	19.6012	10.2528	17.9118	13.7034	12.3991	12.1463	16.9988	12.7188	11.0168	13.5604	12.3908	8.21738	10.2051	11.6838	11.3013	12.4051	8.58537	15.7968	14.0389	7.57265	12.5966	5.08261
RELA	0.329831	0.00191411	0.0448788		31.1678	28.944	28.995	26.1683	26.4811	36.3528	33.3943	25.1507	28.7955	30.8431	30.9019	34.9492	35.735	28.6778	43.8883	28.5545	26.6315	28.0634	30.0572	27.6597	36.6165	36.3008	31.5013	25.4002
RPL38	0.842315	0.00193204	0.0451521		631.127	785.846	643.176	1101.09	812.527	785.04	1002.19	961.836	702.734	954.698	831.306	900.836	1005.88	1745.36	865.009	688.6	1083.42	793.647	1522.85	591.295	716.83	1647.98	687.561	1922.26
ACADSB	-0.323388	0.00198515	0.0452805		55.789	57.3746	54.3054	42.6349	54.526	54.68	53.177	45.9685	54.3584	39.8853	41.5773	49.4428	43.6034	34.6737	35.0561	58.505	48.8627	43.4531	25.6836	45.9946	56.6677	37.258	43.3044	22.7946
EFNB2	-0.749029	0.00197837	0.0452805		30.5772	47.0036	36.9545	23.501	36.3045	27.5478	19.4934	25.636	31.2124	20.5629	27.1201	33.1048	18.9446	9.96571	8.84031	28.524	27.5545	30.6585	9.37484	28.8141	31.7835	19.3949	31.1814	10.7283
HSDL2	0.70736	0.00197133	0.0452805		32.9572	41.0607	35.4405	49.5524	34.3392	39.3116	71.973	44.8097	26.5162	40.5663	37.8301	52.4722	58.3324	47.8689	64.5379	30.8048	51.7934	30.8488	42.4792	28.7549	33.6373	79.1622	28.3422	39.3773
MSRB1	0.696057	0.00196858	0.0452805		34.9266	35.8449	32.911	42.0189	37.5835	32.4271	68.337	40.9893	30.0291	43.6599	34.8905	54.5076	49.8172	52.4037	73.4887	27.9467	51.2536	39.7638	59.2082	27.6988	37.2618	54.7153	37.7812	59.9212
NUDT16	0.538138	0.00198786	0.0452805		19.5367	25.4576	21.0549	26.8404	19.9836	21.7437	29.0012	30.0985	19.7165	20.6487	20.6445	31.1443	27.9485	34.2683	43.111	19.1535	22.3045	20.4887	25.9222	18.238	23.5652	29.1999	22.1504	24.1449
PDZD11	0.459512	0.00198564	0.0452805		109.961	128.545	117.237	128.833	112.73	126.169	155.558	144.309	110.015	133.193	122.524	140.018	145.706	158.104	187.161	109.507	131.242	115.808	165.076	118.915	116.585	163.625	112.424	136.73
PGAM1	0.53303	0.00195395	0.0452805		372.391	283.7	415.948	479.403	435.537	494.114	307.837	359.852	320.046	225.603	615.719	401.371	418.024	416.57	708.709	338.24	398.967	483.076	434.362	329.596	453.731	524.819	485.544	175.801
SACS	-0.715796	0.00197341	0.0452805		19.2908	14.5613	36.7689	15.6251	25.6006	21.3587	16.5006	17.5959	29.5694	18.5131	15.557	17.3495	17.5453	12.2283	8.94398	21.8403	13.6458	23.3156	9.36722	25.4335	22.0955	8.36282	20.3491	7.05178
KIAA1377	-0.877006	0.00200266	0.0454737		14.8237	8.99353	25.9858	9.05609	22.6796	15.5598	8.88581	13.4751	20.6794	14.2148	12.4756	9.1102	11.1252	7.04418	4.17855	16.6513	9.48933	14.8223	6.45543	17.2862	16.4654	4.60684	15.9498	5.97022
C6orf1	0.550453	0.00217945	0.0457943		95.3458	106.948	77.1104	102.587	90.2287	92.5836	136.01	122.765	83.632	101.376	99.423	128.536	121.239	122.593	169.691	89.1271	119.195	113.987	155.582	90.6623	91.1131	150.888	106.505	120.854
CHDH	0.697537	0.00217643	0.0457943		25.5634	29.8494	25.7673	31.19	24.1929	32.1042	36.1833	26.3875	21.0998	33.2513	28.2712	26.1098	37.1732	31.8703	38.0506	21.829	36.5784	20.6035	29.1148	20.537	25.1662	71.5664	20.6302	27.2176
DLG3	-0.678703	0.00212564	0.0457943		95.9977	97.2459	91.6436	56.8345	78.0679	96.8492	52.9231	52.7434	97.1841	67.4978	76.5529	59.0424	63.0719	39.1043	43.284	106.657	59.8534	106.75	39.1767	111.081	91.8725	36.4933	104.063	36.4611
GRAMD3	0.681278	0.00204441	0.0457943		24.5176	36.2988	26.9807	38.6221	31.1701	27.7265	53.926	36.6148	20.2148	39.6006	31.0373	48.0256	47.9681	40.9574	47.8352	21.5221	43.9977	20.9527	34.3391	18.5058	38.0397	42.9665	26.3201	31.009
HADHB	0.649063	0.00206741	0.0457943		120.2	110.749	116.778	133.106	117.726	138.715	174.447	115.685	114.758	145.009	127.01	124.703	163.676	164.85	198.26	110.742	160.717	100.185	124.533	108.396	111.257	298.242	100.094	116.166
HSPH1	-0.857324	0.00211612	0.0457943		298.314	281.82	396.902	166.859	354.413	374.058	165.718	226.581	394.835	224.888	288.789	217.362	171.603	120.12	116.059	349.899	162.169	252.137	104.048	403.669	337.978	84.6374	263.991	84.1325
INPPL1	0.605104	0.00213717	0.0457943		24.5796	27.0898	27.0404	33.3006	24.5508	26.8075	51.1231	36.2254	30.2194	34.792	29.9641	40.2037	43.7952	35.1453	61.457	20.472	35.4881	24.881	38.1041	24.0545	29.5491	42.5092	32.1384	30.838
KCNJ9	-0.477109	0.00215475	0.0457943		87.7225	88.059	90.0205	65.5022	74.5444	71.2182	52.744	66.301	81.7716	66.7802	70.9134	83.6537	50.2891	46.1182	43.0742	92.4914	62.1658	93.5265	41.6333	83.4838	75.1728	41.7157	82.5894	42.8593
KHNYN	0.480929	0.00214923	0.0457943		7.45691	12.773	8.92659	11.2181	11.4254	10.7754	14.1454	12.2632	8.85043	12.8893	10.3468	14.1266	15.3759	13.2176	18.3858	10.3595	11.0855	9.0264	10.7757	10.5135	11.9384	15.0244	9.32374	9.67057
KIF1C	0.830221	0.00215393	0.0457943		38.6403	48.2274	42.3687	62.102	47.2561	54.4426	77.5058	59.1482	42.1957	53.8459	47.4021	75.2661	72.8295	91.1138	111.962	44.905	68.7734	34.5466	83.8897	36.0599	48.6479	95.302	49.879	93.6338
NDUFB9	0.798702	0.002089	0.0457943		660.506	850.396	652.311	966.805	765.209	643.977	1111.77	1115.41	646.476	901.755	821.143	1004.79	983.257	1567.83	969.394	659.655	1070.12	712.988	1513	624.133	766.876	1575.87	691.739	1482.71
NPC2	0.603044	0.00211748	0.0457943		72.5236	80.1044	71.5222	73.3356	65.3988	78.3796	117.514	93.5425	62.6793	92.3353	73.7407	99.1706	103.544	115.295	147.334	65.11	100.915	72.1128	102.738	68.9773	74.9808	128.61	79.005	83.712
NSF	-0.712697	0.0020606	0.0457943		605.937	562.529	663.52	324.03	541.703	512.001	383.865	368.884	651.616	394.323	506.242	423.154	394.8	220.35	293.7	544.702	340.116	517.805	183.252	574.258	487.409	163.349	519.109	137.422
PAPOLA	-0.267571	0.00213299	0.0457943		49.8485	63.0725	65.6488	41.901	67.2762	56.8086	59.6466	57.9528	64.4475	54.1959	47.1108	59.4306	48.5854	44.1625	45.8472	56.2888	47.0699	46.4542	38.3709	66.5135	61.854	41.0168	47.3042	30.39
PBLD	0.271629	0.00206955	0.0457943		26.4506	25.8227	27.5196	29.3869	25.4189	22.3626	29.5408	28.8685	22.9178	28.4103	27.2625	27.0161	41.7594	24.5401	27.5449	26.7798	25.2941	27.3727	26.5119	25.5525	26.1757	25.9317	25.6631	18.3011
PJA2	-0.675481	0.00208413	0.0457943		310.33	324.349	393.784	182.659	319.321	269.268	218.127	223.213	342.456	226.682	241.404	248.952	231.26	124.246	130.432	261.503	175.876	274.562	111.837	310.449	290.232	104.039	251.131	76.1563
RAPGEFL1	-0.436504	0.00207902	0.0457943		55.4958	65.2088	50.8629	43.3835	45.692	51.503	41.6909	47.1062	50.5853	47.8148	48.2919	43.6421	44.1081	30.5466	30.5026	65.1249	51.4703	67.2616	29.2867	60.6883	49.2242	37.2529	60.4411	28.4943
ROBO2	-0.692549	0.0020472	0.0457943		16.9877	12.6771	26.0978	10.1217	22.7359	16.4106	12.6583	16.8631	23.6118	16.0354	13.639	18.6168	12.8454	7.73519	9.04141	15.7809	10.7884	16.6166	7.21165	16.0079	19.4069	5.35039	17.4069	6.38755
RPS11	0.756867	0.00216306	0.0457943		2441.96	2528.63	2181.03	3655.01	2352.17	2152.05	2764.37	3228.74	1999.81	2732.95	2656.07	2394.85	3203.62	5081.96	2613.44	2097.25	3563.1	2274.86	4535.2	2127.75	2314.67	3995.78	2142.24	4910.35
SBNO1	-0.48009	0.00208928	0.0457943		11.7801	12.7012	14.9738	9.36319	11.7392	12.4901	10.222	11.7648	14.1874	9.90234	9.54436	12.3456	10.6837	7.26884	8.19729	11.7174	9.04093	13.0117	5.519	14.1263	12.9612	6.43298	12.9247	3.91805
SEC63	-0.234226	0.0021822	0.0457943		25.6385	29.0792	33.1384	23.7406	31.9365	29.4456	29.5744	27.1575	32.1113	24.9816	22.2941	30.6235	27.4334	17.9683	24.7355	26.3018	22.5565	26.0955	18.3694	29.6825	30.4096	21.3251	26.4052	15.5124
SLC9A1	-0.91249	0.00211809	0.0457943		65.972	36.1283	88.8489	32.6741	67.2026	71.0261	22.0053	23.1981	81.1444	43.8757	52.8008	28.3241	23.9382	21.4669	24.7101	65.6437	39.1832	55.5087	18.5175	51.2985	61.0905	21.0103	75.4503	28.5567
TMEM181	-0.471021	0.00207313	0.0457943		54.9526	57.0582	65.142	39.0382	60.1039	53.5534	43.4615	46.8848	54.9771	44.577	47.8015	52.9119	42.93	26.3951	32.6273	47.0956	36.7431	50.3955	27.4159	61.9256	51.1341	23.4137	50.1388	21.7977
TNK2	0.517141	0.00210995	0.0457943		112.407	130.606	120.73	175.757	127.854	118.1	157.65	178.516	114.746	136.473	132.647	169.793	182.972	162.31	213.017	116.108	131.312	120.629	165.711	104.979	111.378	138.824	118.751	165.62
YIF1A	0.48321	0.00216937	0.0457943		49.136	43.6793	41.5634	51.2132	42.4918	45.1864	61.7204	59.6072	43.2271	57.8876	50.7481	62.6867	67.9259	53.3188	86.9796	44.1207	55.9935	50.6033	60.736	46.0717	42.0622	63.6994	58.703	52.1691
ZYG11B	-0.51169	0.00203579	0.0457943		28.497	40.1826	40.1845	21.2619	33.7721	25.1692	29.6719	29.0681	35.3268	22.5723	22.801	32.9106	31.0894	15.565	19.5657	31.1485	20.7088	32.8273	15.7666	34.4674	34.4801	17.1693	27.3906	10.1401
GAK	-0.294414	0.00220121	0.0460591		37.075	42.7912	37.8215	29.5547	38.0675	40.6691	35.2223	38.6332	40.9839	35.7273	36.5412	37.4915	32.9392	27.3598	39.102	44.7923	31.5132	43.2999	24.0667	46.1402	40.4694	25.3553	45.7569	24.2664
HSPA4	-0.46792	0.00221178	0.046146		98.3182	113.556	114.963	66.3089	93.1272	98.2796	84.8143	78.6023	103.434	71.2134	82.2986	88.6158	81.3736	50.2043	75.2628	103.611	65.6603	101.217	42.4092	107.23	101.349	52.0296	86.2907	33.9346
PCBP4	0.811043	0.00223642	0.0462779		58.7911	57.9462	56.4223	71.4564	67.1618	75.3433	136.429	101.185	73.9248	102.828	71.4392	128.245	119.113	133.088	259.683	55.0803	78.8626	67.755	104.628	68.9433	105.772	68.3068	114.795	72.9876
RPS18	0.899824	0.00225025	0.0462779		2117.69	2657.4	2142.05	3838.87	2711.12	2346.08	3270.81	3833.09	2142.6	3080.68	2681.45	2916.47	3121.15	5789.77	2577.82	2023.82	3792.79	2315.09	5996.97	2234.91	2398.8	5122.55	1921.68	6116.83
RPS19	0.760954	0.00225016	0.0462779		699.853	683.743	633.16	1196.52	736.516	721.198	902.222	956.045	666.783	866.044	883.1	822.048	907.833	1388.4	799.142	712.497	1051.83	711.509	1458.18	693.443	691.378	1352.08	701.427	1688.9
WIPF1	0.772798	0.00224792	0.0462779		19.6585	14.7609	24.4866	19.9273	20.0794	22.3975	32.9185	32.0729	30.3261	29.1727	20.1109	37.1233	35.4664	49.6193	62.5344	20.8025	20.1337	17.6572	28.9905	25.6757	53.3899	38.9579	35.0339	24.3905
ZNF219	0.799553	0.00223333	0.0462779		17.872	30.0725	15.4685	22.427	16.2317	17.5026	40.6289	28.0495	14.9324	22.4442	20.1039	28.6708	39.4157	25.7459	54.9955	17.9078	25.5945	19.0458	29.9334	14.8212	19.1576	42.775	17.5783	24.4361
TMBIM1	0.5967	0.00225959	0.0463377		60.7722	75.0141	65.913	70.1143	72.0205	72.6949	127.717	81.4889	69.8373	92.2014	74.4197	101.323	110.742	87.4048	161.22	57.7449	100.502	61.479	85.2128	60.3933	80.0835	120.514	70.8138	59.4017
CHST15	-0.901618	0.00227305	0.0464814		21.5597	11.7372	26.9083	12.7848	24.7226	22.6837	9.82926	13.2207	27.0111	15.9633	18.7156	13.5648	8.51686	9.09686	5.40042	27.4632	15.6325	22.4695	6.05467	21.2692	21.8722	7.3981	23.2782	8.02995
HNRNPH1	-0.287599	0.00228682	0.0464986		123.403	115.82	139.988	94.2316	135.054	126.531	121.247	103.229	140.286	117.238	104.534	117.398	106.976	80.2308	100.537	119.036	93.5154	117.598	80.5733	135.85	127.379	72.3597	122.225	65.1596
VEGFB	0.578531	0.00228247	0.0464986		122.764	121.506	109.301	202.959	116.784	138.591	154.816	123.707	109.031	122.693	134.312	111.343	143.095	167.265	168.986	128.316	144.192	123.218	178.989	123.185	112.082	191	105.932	194.703
TSPAN5	-0.366089	0.00229899	0.0466145		113.741	132.481	116.882	83.7958	122.814	123.09	90.0418	82.3904	129.837	99.8743	97.7616	110.297	94.877	69.8811	95.6548	132.513	92.2015	116.201	69.2191	130.553	123.159	70.5349	115.072	52.4674
HADH	0.236752	0.00231071	0.0467204		46.6943	46.8735	40.6658	41.8113	38.9685	42.9954	51.3999	46.6138	40.5152	46.0767	42.4939	44.238	47.9999	38.9809	56.1914	37.0742	44.2269	40.4999	43.8765	41.9214	44.374	44.4005	41.2008	30.3493
GAB2	0.777321	0.00232059	0.0467889		10.8775	17.4525	15.0048	17.8823	14.7946	19.7883	29.1352	23.3353	14.371	19.6208	14.3051	33.8986	28.6486	30.5297	43.8209	15.2236	19.06	14.2336	22.3068	14.9318	23.4286	32.5606	20.5301	21.8351
ACSBG1	0.546531	0.00243368	0.0470903		197.531	185.765	190.504	221.38	217.273	179.685	224.477	179.857	180.523	272.502	225.71	165.145	248.767	206.573	279.885	154.176	218.797	173.607	219.567	159.017	151.071	294.38	149.988	249.42
CACNA1I	-0.418628	0.00242962	0.0470903		16.1443	15.5744	18.1486	13.2266	13.7915	16.1093	11.2385	12.5618	17.279	11.3021	13.1515	16.637	10.5629	10.5848	8.7088	17.4839	13.2473	14.397	8.55716	14.9596	14.9687	8.18907	14.6512	9.72822
GLRB	-0.515657	0.00241513	0.0470903		52.4001	56.2319	59.3499	36.6316	58.767	48.3002	40.5289	46.0202	54.7672	43.7493	45.3234	53.2926	40.8618	23.8871	28.6613	53.1742	39.4227	50.2949	23.551	51.0079	49.9464	21.5666	42.6331	16.2454
GNAI2	0.374479	0.00236117	0.0470903		194.005	214.944	165.135	181.386	194.247	201.088	210.932	201.22	165.898	209.263	196.978	215.227	251.054	193.722	305.016	182.571	220.591	206.867	217.595	201.973	203.035	258.963	203.94	205.592
KBTBD2	-0.296584	0.00236211	0.0470903		29.0331	35.3987	37.5809	22.0633	31.3325	31.4264	29.1657	26.36	34.1676	25.8683	24.7394	33.9188	28.7403	21.3021	27.8069	27.7562	22.0209	30.6572	18.835	31.6463	31.1407	20.5832	31.4069	14.2192
MXI1	0.380517	0.00234972	0.0470903		68.3712	74.6197	75.7466	69.2407	77.9161	72.8485	100.127	81.2049	75.9009	93.282	67.4814	92.203	98.06	101.367	105.532	64.2387	77.9332	61.0093	83.1482	77.1212	84.316	82.5441	66.5825	63.788
PAIP2B	0.894812	0.00243079	0.0470903		23.0223	27.8373	29.8906	35.3829	38.5399	39.4229	46.1655	40.8969	36.5892	39.3392	27.009	63.9895	46.7659	105.405	90.2959	26.5596	32.7277	22.2387	55.0337	33.702	47.3486	36.0422	41.5335	52.0301
PFDN5	0.849015	0.00242289	0.0470903		634.772	663.302	588.061	1026.11	658.892	575.442	825.903	894.996	567.211	839.286	710.997	749.39	855.342	1463.41	719.169	637.69	973.119	653.392	1578.94	597.547	607.238	1295.23	609.146	1672.5
PLAA	-0.37044	0.00243027	0.0470903		13.3414	15.4688	15.264	9.21965	13.2485	13.4232	13.0266	12.2312	15.3648	12.6676	11.2296	12.7227	12.7939	7.75946	11.5008	12.2407	10.3543	14.3733	7.7895	16.4016	14.5651	7.89822	14.3273	5.47541
PTBP3	-0.592794	0.00240613	0.0470903		8.31618	9.0766	11.0265	6.00027	11.6668	9.09317	6.53943	8.30104	11.8526	7.56696	7.11489	7.61169	8.25773	4.73918	3.47785	8.30966	5.39666	8.81255	4.60114	10.5442	8.42321	4.18938	7.0993	3.51027
RPS27A	0.825958	0.00241083	0.0470903		1502.83	1662.22	1512.35	2680.24	1691.03	1550.17	2092.74	2413.08	1447.85	1933.5	1706	1969.67	2120.27	3790.65	1609.55	1326.13	2147.41	1352.47	3082.71	1454.38	1529.59	3079.43	1363	3493.53
THNSL1	-0.480685	0.00238054	0.0470903		26.0716	32.3814	36.6079	24.1993	30.6934	31.3353	20.1682	24.8071	35.1389	25.3268	21.9995	23.2017	23.9196	18.7143	12.3761	27.8716	23.9155	28.3015	20.3805	34.1775	29.3938	16.5943	28.0531	14.3902
UPF2	-0.54401	0.00242898	0.0470903		21.4441	20.9891	27.3341	14.4491	22.5287	21.4372	16.9925	16.471	22.68	16.7862	17.0879	17.5305	17.9683	10.9683	13.6315	24.8269	13.3646	20.4291	9.43221	26.8193	23.4858	9.23868	19.1649	7.77439
ZFYVE21	0.472424	0.00234585	0.0470903		69.8082	82.899	74.5657	79.388	80.9933	68.9367	121.514	111.248	68.579	94.7179	80.6957	109.912	109.111	114.897	120.574	66.6931	97.5905	76.1247	110.103	73.2047	88.1126	83.6178	79.137	79.0091
ZMYM2	-0.452571	0.00240802	0.0470903		26.4553	25.6316	31.454	18.492	26.6013	26.4567	20.6045	22.2567	29.9389	22.1501	19.4678	22.6951	23.6629	14.0445	13.7672	24.5157	18.7573	24.4164	14.4118	27.2524	27.4668	13.5219	24.5994	9.35659
ARIH1	-0.418745	0.00246571	0.0471109		32.3013	28.8273	37.076	21.4054	31.8418	30.3776	25.1014	22.4949	34.5489	25.8867	24.2341	28.3581	27.1547	17.418	21.1225	32.4272	20.5491	28.6367	14.9376	32.3182	31.2395	16.6636	29.0286	12.5995
ELOVL1	0.80773	0.00244909	0.0471109		49.0319	41.3211	52.5553	52.2353	49.3853	66.4162	103.809	63.0061	64.8163	79.9288	57.6726	104.445	94.1616	114.001	211.529	48.9933	64.5164	46.747	72.0412	56.2651	110.777	57.3205	90.4903	40.153
PHLDB1	0.612858	0.00247401	0.0471109		43.2603	36.6806	36.0232	45.173	34.1152	41.4723	70.256	50.6599	45.4431	50.6442	44.0464	66.8338	65.6075	79.2324	102.961	35.2907	39.016	42.2272	52.8601	39.3881	54.4473	32.5065	64.0676	32.9545
REPS2	-0.742146	0.00246074	0.0471109		50.6389	42.5982	59.8137	28.9112	48.8469	44.1491	27.053	34.165	52.6356	34.9402	37.8779	34.2344	29.8197	18.7051	13.213	47.038	25.0914	45.8276	18.5584	53.8485	46.5773	15.9874	42.4593	18.2929
SOX2	0.404107	0.00244544	0.0471109		76.4504	98.7718	79.0471	91.1284	93.8361	97.1965	109.373	94.5441	74.7107	88.8238	94.1438	103.131	106.702	69.0276	115.189	75.2138	85.1034	71.5831	78.7651	69.4463	91.2429	133.815	60.6603	62.7389
WAC	-0.215449	0.00246917	0.0471109		82.0293	97.151	96.5316	70.7264	92.3847	85.4296	82.5093	90.7807	90.261	77.7405	69.4046	87.2009	78.4124	60.0776	69.0625	75.8408	68.3136	73.9295	55.6759	88.4867	85.4032	60.2865	71.0829	54.2871
EPT1	-0.7079	0.00251593	0.0471234		32.0242	26.887	43.9126	20.789	40.1011	30.5315	19.9974	22.4793	42.6087	26.384	25.8939	26.582	23.0834	13.1638	15.7556	35.7398	19.4221	31.422	15.0974	39.346	34.3628	10.4409	29.2414	10.0316
FAT3	-0.732951	0.00251902	0.0471234		11.3711	8.45998	15.7088	8.62209	12.792	13.2234	8.87953	9.27641	15.8095	10.7807	8.70888	6.86984	10.235	5.94265	5.18056	12.9468	7.9099	14.5577	4.55194	17.6233	10.4056	5.11137	11.4987	3.42948
RUNDC3B	-0.595346	0.00252049	0.0471234		31.7995	31.1092	39.946	19.282	41.2315	27.5925	24.3741	26.8824	38.7765	28.9022	26.9116	24.0635	25.1337	16.8492	11.6367	31.6835	20.267	29.5222	19.0714	36.9793	32.3828	13.6669	28.3573	13.0099
SLIT3	-0.96268	0.00252004	0.0471234		38.9876	32.3321	42.6135	19.3604	34.0972	42.5763	13.2206	21.3839	45.9242	23.5915	33.672	27.9672	16.3049	12.3166	7.68726	39.6735	21.3901	39.9358	9.4038	43.2233	36.5842	11.4476	40.7973	13.2666
SUCLG2	0.656495	0.00251038	0.0471234		23.0164	27.4218	28.3426	34.4251	28.0067	29.5851	48.1753	35.1125	24.5661	33.4763	24.3091	33.1303	42.7332	40.5736	34.8321	20.9705	30.8896	21.9872	30.8186	22.3068	27.6012	56.1123	18.4531	29.0334
VAMP3	0.578703	0.00249195	0.0471234		64.2756	77.3233	75.5384	65.7101	78.3753	90.9742	99.0911	81.4518	77.2495	91.5408	63.6812	109.431	93.7496	112.509	133.867	59.2777	69.4185	51.2305	94.8144	66.0916	91.9521	123.196	66.3787	71.4083
WASL	-0.476596	0.0024914	0.0471234		68.8476	76.8505	79.8025	45.7708	69.7969	60.7887	46.4834	48.8394	76.8579	56.4362	57.0008	56.0568	56.7033	38.5446	41.1017	67.3289	43.77	65.8889	33.85	75.5154	66.2902	31.5438	61.5894	29.0017
CREG2	-0.658682	0.00252761	0.0471341		33.5666	45.4068	38.6155	24.7801	39.3295	36.1812	21.7335	31.3445	35.2564	24.1505	25.2992	45.5751	20.9722	11.5157	21.3227	26.8746	17.7712	31.3532	9.96751	28.4837	34.7462	15.4235	34.501	11.4855
MOG	0.936671	0.00253441	0.0471386		124.706	77.5272	121.555	122.123	135.851	203.075	274.408	167.625	175.068	206.423	143.2	293.141	253.837	327.013	568.098	118.849	149.575	105.837	227.908	160.567	312.115	99.0871	237.024	116.254
RPLP0	0.744213	0.00254292	0.0471751		825.804	933.206	725.581	1237.81	766.057	801.909	1077.15	1249.22	670.417	952.382	867.143	953.552	1072.73	1372.86	906.898	774.696	1200.58	920.787	1633.21	793.167	825.91	1710.19	682.947	1713.71
ABI2	-0.572869	0.00260203	0.0473329		166.999	155.418	222.446	120.35	209.086	172.27	118.961	133.028	206.788	170.478	136.741	126.329	144.187	100.152	64.2173	184.137	120.429	188.613	96.2356	211.111	166.485	84.0798	160.482	85.6963
ACADVL	0.577739	0.00314738	0.0473329		124.593	126.653	97.7778	124.477	107.175	152.263	180.52	118.824	101.732	152.42	131.574	146.288	142.204	132.297	218.803	113.854	149.633	106.047	142.797	100.687	111.769	239.922	114.752	126.588
ALKBH7	0.483019	0.00302513	0.0473329		80.5229	82.8839	71.8927	104.939	80.3143	81.5586	86.9206	84.3986	73.314	94.3557	82.4555	81.1179	96.3251	109.751	107.356	92.213	98.7404	94.0976	120.644	73.4025	91.8089	122.757	90.2576	123.513
ANXA5	0.630038	0.00293143	0.0473329		132.09	171.869	144.17	169.847	137.165	148.27	288.303	198.52	126.546	158.062	150.114	205.89	226.817	189.688	315.908	127.687	173.265	138.626	177.556	112.314	150	308.55	139.894	153.758
AP1G1	-0.411474	0.00318682	0.0473329		37.6571	41.2567	45.0993	25.9942	38.2099	39.642	33.4139	33.3567	42.0758	30.573	31.1953	38.5283	34.9296	21.1655	28.4896	39.2446	26.9115	38.2503	17.9178	40.9584	42.1863	21.7291	35.3359	13.88
APOE	0.690706	0.00256786	0.0473329		2790.36	3268.97	3164.68	4079.19	3295.39	3173.93	3733.25	3324.75	3249.91	4459.4	4485.87	3319.73	3950.92	4159.93	5879.49	3633.2	4588.05	3335.42	5570.53	2799.33	3240.91	7658.21	3272.32	6365.1
ARFGEF1	-0.473183	0.00295616	0.0473329		17.143	19.0962	22.2896	11.6588	18.2325	16.8404	15.8009	14.6427	18.9712	14.8835	12.6664	16.5068	17.1963	9.52864	11.9358	17.8802	11.6437	19.1004	8.67259	19.8623	19.7943	8.86083	17.1531	6.0974
ARHGEF7	-0.334797	0.00316052	0.0473329	44.3937	49.0674	61.2442	57.3113	40.7889	46.7022	47.3551	46.0338	49.778	51.9057	41.3157	42.7957	53.4299	46.209	32.0746	30.1892	48.0729	39.2961	51.0074	26.8255	48.1515	53.377	31.2106	46.9412	24.3652
ATP9A	-0.573778	0.0026197	0.0473329		187.593	176.462	216.549	111.346	184.517	181.036	114.471	116.362	187.97	137.022	147.483	142.005	131.27	74.6713	111.865	175.755	106.753	186.502	73.9234	194.401	182.834	76.1828	183.334	70.0062
B4GALT6	-0.37134	0.00270283	0.0473329		24.6602	23.8794	34.1489	18.6525	27.3829	20.5176	21.7067	23.9184	26.5985	18.3792	20.292	23.974	20.9312	14.1594	14.5996	21.1357	18.904	21.263	14.363	22.2483	22.0113	15.1515	19.1912	12.7399
B4GALT7	0.2286	0.00286568	0.0473329		43.6049	42.1959	36.1183	40.8742	40.8602	43.698	44.3454	43.3103	36.6094	39.7893	42.756	43.2605	46.4645	34.08	55.4545	40.1503	42.6718	48.6684	40.6153	39.4837	43.3044	42.6898	42.2895	33.6621
C14orf1	-0.351702	0.00289395	0.0473329		89.8226	83.3617	96.6147	71.6947	88.8046	88.5141	66.2877	64.25	92.4442	77.0447	84.4093	69.8596	67.8336	51.3127	66.9449	93.1838	75.2817	90.8	51.9834	97.3942	76.9998	54.0049	95.738	56.5206
C22orf32	0.74372	0.00300468	0.0473329		151.073	151.075	143.415	226.336	164.014	151.311	219.362	216.346	151.866	187.828	169.247	187.174	195.203	338.66	184.736	153.668	237.747	168.059	330.792	152.252	148.141	304.118	145.489	323.653
CADM2	-0.396554	0.00317833	0.0473329		20.0948	21.903	30.3339	17.1502	32.8848	22.0125	24.174	21.5948	30.1042	22.3324	18.4643	27.2926	23.6408	14.1511	20.9774	23.253	18.9797	22.5195	13.2251	25.0035	22.8733	13.2416	21.2683	9.47027
CASD1	-0.562616	0.00299321	0.0473329		31.7572	42.8038	44.3262	22.7636	43.0167	32.0054	27.2044	32.2887	41.9337	25.0831	23.9342	33.9935	27.9324	20.0461	15.1838	28.8541	24.0691	33.4547	22.122	41.5745	34.8409	17.364	26.3235	10.4638
CD74	0.840539	0.00287589	0.0473329		90.8702	124.463	100.921	94.4476	67.5179	107.254	209.301	115.277	72.8731	211.659	132.095	152.361	191.999	127.393	254.698	88.9171	111.275	89.3633	103.037	80.8317	84.2304	236.256	87.53	167.073
CECR6	-0.919549	0.00290054	0.0473329		24.8488	15.9167	31.0963	17.3917	29.0351	26.7739	8.18416	13.0514	32.4678	20.1068	16.9656	17.6346	12.8381	9.25872	4.35325	30.5827	16.1026	26.8126	10.303	24.6248	26.0586	9.03347	34.9894	12.83
COX6A1	0.77439	0.00312901	0.0473329		1268.19	1444.3	1272.96	2277.28	1510.85	1316.18	2320.28	1982.62	1343.78	1749.18	1689.08	1818.08	1714.91	2767.3	2044.88	1330.93	2303.65	1429.11	2768.14	1331.52	1359.84	3091.92	1374.48	3216.27
CPSF6	-0.359799	0.00318159	0.0473329		18.8761	21.2668	24.799	15.6159	22.8188	21.1163	19.5149	20.0979	23.7499	17.3819	18.2274	21.6463	19.1411	13.8097	15.5393	23.1978	16.4707	21.3245	12.1171	24.522	23.1938	11.8271	18.3961	8.81524
CTSZ	0.620473	0.00271899	0.0473329		32.7119	48.7626	32.109	49.0842	28.9978	40.189	46.5719	35.7782	24.51	34.7062	33.4263	36.5447	45.0852	44.2853	61.0928	31.7036	41.9631	38.3423	47.9829	29.5122	34.5372	72.26	32.2518	55.0804
DBI	0.928535	0.00298567	0.0473329		109.815	229.565	104.679	208.649	140.266	161.247	289.84	246.883	112.472	166.427	132.972	332.761	216.339	303.311	264.535	108.476	235.527	130.933	334.827	121.254	176.412	389.138	149.722	233.893
DDX10	-0.598976	0.00257598	0.0473329		23.9856	24.4685	22.5958	15.4779	20.1274	21.7832	17.4209	17.2849	25.0679	18.3608	21.3612	15.585	19.7931	10.8538	11.9215	28.1295	15.8008	24.9597	14.6396	29.2034	19.0259	8.07005	25.2438	7.82614
DNM1	-0.569455	0.00267538	0.0473329		552.79	578.302	520.739	320.448	466.706	532.978	342.387	392.965	526.448	408.084	471.182	588.83	339.168	217.138	430.533	580.074	353.953	538.954	200.846	575.379	485.806	226.751	604.697	195.326
DPM3	0.745914	0.0029408	0.0473329		151.746	140.517	133.461	233.411	155.213	157.929	180.15	180.58	126.781	206.914	203.478	164.124	171.016	298.846	177.991	168.297	247.274	205.182	363.204	132.824	150.368	277.781	187.527	365.06
DYRK1A	-0.337516	0.00266023	0.0473329		34.9505	37.546	37.9315	25.1602	33.7918	35.2343	31.8354	31.2071	37.3977	29.2699	28.9892	34.0307	32.3684	20.4085	23.9802	31.8612	25.6101	36.7203	20.0413	38.1293	34.6003	20.4628	32.7481	14.84
EGLN1	-0.269546	0.00311316	0.0473329		28.6533	30.3104	35.2274	23.6458	31.5815	29.4125	26.3719	28.4549	31.1092	27.2777	25.4032	28.0321	27.173	21.5882	18.9495	29.1123	24.0249	27.45	19.249	31.7908	28.9674	19.7096	25.8794	16.0274
EIF3F	0.528746	0.0028109	0.0473329		280.4	242.814	273.336	357.366	208.815	286.534	218.755	212.26	182.183	278.979	300.772	281.56	273.478	333.351	206.341	248.404	311.277	307.335	380.942	259.287	297.839	302.063	239.477	363.559
ERC2	-0.547948	0.00302991	0.0473329		18.2123	25.2028	18.1584	13.4027	14.0966	15.8543	17.3523	19.7245	19.013	12.1702	14.8809	27.0253	15.5511	9.12764	10.9581	22.186	16.1536	20.8553	8.68105	24.5996	20.2581	10.102	19.6133	6.49632
FAM135B	-0.703999	0.00288464	0.0473329		10.5155	11.8731	15.3179	6.12413	11.7588	11.5701	6.45439	8.25047	13.2794	8.41366	10.5562	11.3859	7.41723	5.03205	5.53415	10.4064	6.38378	8.6938	3.75583	11.2152	11.6381	2.87791	9.85989	4.28853
FAM179B	-0.649702	0.00308306	0.0473329		27.0399	31.5333	34.7088	17.0428	32.4927	27.6535	23.3463	25.6531	35.0906	22.2375	23.9732	27.8359	21.7383	13.6485	12.6994	29.6877	19.2823	29.338	9.95237	34.4501	30.9551	13.712	21.022	6.96749
FAM213A	0.474887	0.00293722	0.0473329		105.719	129.447	148.211	202.342	172.458	149.279	145.698	126.471	137.999	159.857	110.966	237.836	182.987	155.503	253.195	138.531	145.059	167.268	168.651	104.991	158.237	161.22	142.173	151.343
FAM3C	-0.435557	0.00285723	0.0473329		51.0541	76.8241	58.0935	38.3132	59.5097	51.706	49.8519	52.6382	55.9332	42.2411	41.7135	74.3905	52.508	31.4583	34.0463	48.0711	46.0076	53.6394	33.4151	57.6143	51.9399	31.7776	55.8749	18.1422
FTH1	0.687677	0.00268154	0.0473329		3121.49	2763.44	2744.03	3842.19	3176.2	3437.33	3545.26	4006.94	2724.05	3403.21	3029.67	4088.72	3941.98	5332.79	4361.14	3138.92	3710.97	2615.36	4784.61	3003.73	3291.03	6662.69	3430.86	5665.61
GLYR1	-0.266582	0.00289782	0.0473329		92.9494	100.903	91.8159	71.7167	85.157	86.5374	80.7298	79.3486	85.1226	77.1366	78.9706	85.0082	79.0655	55.429	75.0785	90.0484	73.9534	97.4023	48.2324	89.6766	87.2092	56.0605	87.2685	45.4853
GPR75	0.596638	0.00302206	0.0473329		51.74	44.5125	45.6776	71.4909	63.3848	45.9489	81.5151	55.327	49.1823	55.5495	54.3116	92.8032	105.539	81.5467	48.9138	48.1889	74.0139	47.5601	53.2699	30.4268	62.2131	45.3785	38.5029	42.8058
GTF2B	0.363181	0.00297467	0.0473329		38.2692	47.8904	38.4193	50.6125	43.0433	38.1243	61.1273	54.8424	42.1025	46.6113	41.6437	53.9825	54.7436	53.7051	52.6621	39.4265	50.171	42.7292	51.2033	42.3981	42.8938	50.3459	36.6292	28.4659
HOOK1	-0.889483	0.00313699	0.0473329		12.9668	10.0068	20.9615	8.70096	16.2005	13.6951	6.65557	8.18061	19.7701	11.4383	10.5509	8.45094	9.26875	6.7534	2.66703	17.7735	8.14742	13.584	6.03274	18.2714	15.2561	4.6443	13.8682	5.71718
INA	-0.487786	0.00303333	0.0473329		217.648	216.3	219.656	122.292	194.503	202.402	166.468	133.198	224.095	170.528	161.269	160.336	160.749	100.232	198.644	211.499	125.687	200.44	88.9932	233.06	177.455	95.0498	198.227	82.25
IPO7	-0.268419	0.00300851	0.0473329		52.2022	65.868	67.4239	44.5805	58.0922	56.2029	58.4733	59.1015	58.8578	51.1628	44.1308	58.6512	57.4497	36.0387	42.792	51.7269	44.0531	52.4414	33.5985	59.3146	58.0181	40.2291	46.4027	24.9235
KIF13B	0.776673	0.00294677	0.0473329		11.4607	10.9071	13.8691	12.2375	11.4335	17.4062	21.2681	14.4734	16.3806	13.6653	12.4782	24.9494	23.4274	27.4364	42.5168	7.57907	12.6138	9.30579	13.8135	16.0849	24.8758	13.4867	17.9407	10.3128
LEPROT	0.518959	0.00276549	0.0473329		13.1986	15.5987	14.2112	15.6937	14.1657	14.6137	23.3806	17.6203	12.0339	15.0633	13.1226	18.5198	21.3132	15.9915	21.2708	9.29965	17.2907	11.2579	16.9416	11.4425	15.1433	21.8778	12.976	12.0068
LSM7	0.511107	0.00270205	0.0473329		112.551	96.7678	99.7943	155.51	128.242	120.324	127.293	126.731	107.293	134.995	125.116	119.005	137.014	159.774	136.102	127.857	143.845	153.224	188.246	121.155	123.551	161.736	124.053	207.24
LTBP3	0.405996	0.0029403	0.0473329		37.1956	35.0448	39.3748	44.6596	36.615	44.4115	36.0074	33.3243	33.2	43.0185	40.0461	38.0182	42.5759	33.68	66.344	41.3842	40.1652	36.42	45.2395	34.1614	38.4395	48.3033	36.2497	42.7333
MAPK6	-0.511849	0.00267649	0.0473329		26.7931	22.1043	30.7505	20.2273	29.0527	24.8245	19.3813	18.9585	26.9857	22.5019	18.3669	20.1194	20.3042	14.9213	10.3607	28.0375	21.5527	27.6706	14.3002	27.8947	23.6624	13.3073	24.645	10.2406
MMD2	1.02033	0.00291636	0.0473329		18.8884	22.2732	27.0569	25.0933	23.1628	16.801	46.6251	30.5088	19.7427	22.7562	41.9987	70.887	32.0666	56.0645	48.9434	20.3828	63.5062	43.1598	48.0744	15.9934	21.3746	60.0252	18.8562	18.463
MRPS11	0.517371	0.00317218	0.0473329		62.82	61.8506	60.7165	81.3611	58.8019	57.2907	77.6261	76.088	52.9173	65.7761	63.2965	66.1329	69.6847	92.755	71.7352	57.5696	78.7321	69.0664	106.657	65.0668	55.3164	87.739	59.4926	67.2801
MSI2	0.813264	0.00306546	0.0473329		20.6095	27.5435	34.5818	47.1645	33.9408	33.2795	60.691	48.1363	29.7582	39.7068	31.3653	40.5674	45.7852	40.5239	42.4796	28.0712	35.8846	27.4886	41.2097	25.7676	36.6277	112.307	22.5891	33.9801
NBEA	-0.684076	0.00306798	0.0473329	57.09	73.0991	54.0441	101.687	47.1971	81.3916	79.2271	37.0448	55.6199	88.7757	55.8263	59.4447	56.7858	47.4669	35.3049	26.8257	65.0195	42.2794	63.1662	28.1327	78.704	70.5187	25.5693	68.3657	28.6642
NDOR1	0.450963	0.00306196	0.0473329		9.97594	11.2796	11.5594	11.5781	10.1564	11.3828	14.0188	14.3721	10.651	11.5528	10.0131	14.824	14.63	15.0705	20.5331	9.42893	11.2616	11.6796	11.5852	11.4415	12.0419	11.5266	8.8995	13.7832
NDRG4	-0.506978	0.00270868	0.0473329		1221.56	1005.7	1197.82	880.079	1085.37	1167.44	857.256	752.181	1154.92	959.304	1088.4	817.362	733.141	547.361	708.396	1338.32	957.892	1274.71	495.171	1189.81	1059.88	596.709	1280.36	547.577
NDUFA2	0.670638	0.00316888	0.0473329		294.427	291.983	261.461	414.746	318.523	281.411	461.598	380.308	292.12	384.448	351.639	399.973	396.738	545.689	456.46	332.534	487.894	341.869	634.182	299.304	294.82	528.837	333.399	584.812
NIPA2	-0.295038	0.00304065	0.0473329		39.3155	41.9866	41.5425	30.0794	39.8057	40.8906	34.9329	28.8584	41.9168	32.8551	32.5504	34.1432	32.878	20.7741	34.6215	35.5652	29.0428	35.6858	21.6734	38.4145	37.6284	25.6051	36.726	18.2091
NUDT21	-0.596114	0.0031278	0.0473329		70.9097	83.8157	94.1001	46.7091	81.6021	64.8637	59.5854	63.9065	82.0583	62.6498	50.2654	68.3458	65.761	34.8811	34.2197	72.5343	46.3168	79.4618	35.0629	90.3144	75.4402	33.2791	56.6306	19.5411
OPA1	-0.505569	0.00263246	0.0473329		65.9945	60.0399	86.0805	47.2521	70.095	64.0943	53.1083	52.708	82.2161	62.5837	54.8596	51.6686	54.3306	38.829	33.4382	64.2701	45.112	65.2285	31.5416	75.2592	63.6756	33.6299	57.556	24.7254
PAFAH1B1	-0.480691	0.00281164	0.0473329		185.329	186.4	211.12	110.218	177.178	180.259	140.365	132.381	195.831	139.66	146.655	163.198	140.854	88.9327	143.362	176.473	110.663	184.221	80.8226	190.519	190.166	85.4418	183.348	69.606
PDS5A	-0.35107	0.00309643	0.0473329		21.4028	23.3336	27.8517	15.2519	22.7134	21.0999	18.9375	21.2791	23.5881	19.9616	18.1345	20.4972	19.5605	13.7169	14.536	19.8865	16.1618	21.0092	12.2973	24.7348	23.1536	13.7813	18.9408	9.25363
PIGZ	-0.44815	0.00287818	0.0473329		25.4556	38.5929	35.879	32.4215	31.8687	36.2429	24.4927	30.6651	46.1242	33.5218	32.4545	28.4192	35.6343	27.8936	25.4884	52.4297	28.1774	37.4987	25.9349	50.8006	29.7706	25.76	48.4566	21.6813
PLEKHG3	0.842608	0.00261649	0.0473329		32.7516	26.0555	31.2468	33.8201	31.6627	47.1879	73.169	45.007	44.1517	55.2815	42.306	81.4322	51.7192	78.938	141.895	32.5061	34.4157	29.6886	52.7565	39.316	55.7394	34.412	55.5988	27.3079
PPFIA1	0.205916	0.00308559	0.0473329		15.3216	20.0604	19.5121	19.8328	17.4872	15.9908	19.3383	19.0643	17.4717	18.2391	17.6779	19.7746	22.5604	17.2336	19.7864	15.3831	17.8224	17.8918	15.0342	16.9559	19.6962	18.0612	15.5696	13.1855
PRKAB2	-0.460069	0.00288644	0.0473329		11.7679	13.088	20.6455	10.4902	17.8543	12.695	13.8707	16.3213	15.4622	12.5526	11.945	18.092	12.6359	10.6689	8.92269	12.5109	10.0699	9.78314	7.02141	15.558	11.5592	6.29399	11.9532	6.67543
PRUNE	-0.401126	0.00261794	0.0473329		22.9503	23.4617	22.3564	14.2266	20.0089	23.0931	16.9931	17.3379	22.7715	17.3327	19.0158	18.24	16.6997	12.0295	15.8534	22.7124	17.9853	23.8169	12.0325	22.9908	22.6666	11.8506	21.0332	9.17355
PTEN	-0.310749	0.0027918	0.0473329		40.0571	49.1165	56.0179	35.9424	52.6557	43.5789	49.073	47.852	50.2052	37.5306	35.3894	50.0059	47.1477	30.1322	28.824	44.2507	34.1464	44.0192	30.4891	47.003	46.1172	33.4975	40.6349	23.3066
PTPMT1	0.570018	0.00282612	0.0473329		83.9531	80.2369	75.5762	111.379	81.8138	84.5204	118.622	98.3227	74.0631	108.448	84.0708	92.1055	99.5011	118.222	120.222	85.407	110.33	91.8857	137.878	77.3209	78.3527	139.605	87.4532	117.706
RAB10	-0.284232	0.0030834	0.0473329		91.8203	115.503	114.182	66.8014	105.293	102.562	96.7946	94.7826	111.623	95.4858	83.4626	106.865	97.7899	67.3505	83.8562	92.707	76.0067	92.1505	59.7001	107.932	99.9116	68.0364	86.7962	41.1031
RAB11FIP2	-0.602591	0.00284578	0.0473329		20.1377	18.8847	30.3358	14.8349	24.9852	20.1409	15.8014	18.8581	25.7976	17.7441	17.3691	18.5216	16.2822	11.9273	7.84114	22.4025	14.8571	21.8043	11.2313	24.3422	23.7562	9.1749	19.2955	8.27144
RANBP2	-0.525353	0.00284397	0.0473329		22.3722	19.0413	28.3612	13.0971	22.978	22.1873	17.3798	17.8678	25.7556	17.791	15.3808	20.8797	18.6265	11.4242	13.1674	21.6484	13.0893	19.2843	10.1143	23.4285	23.6284	9.63676	19.2471	6.75966
RBFOX2	-0.373699	0.00319556	0.0473329		96.9309	112.004	104.347	69.9688	87.0018	90.6579	84.8056	83.9187	99.1575	72.368	83.7503	84.0766	90.5314	51.7912	67.5364	94.5601	68.3912	103.212	50.1508	108.06	97.1579	55.727	90.8054	42.0209
RHOA	0.307604	0.0025879	0.0473329		243.601	281.28	244.045	251.786	255.408	270.227	316.864	290.991	242.216	259.265	249.575	304.828	302.812	279.81	342.284	241.155	256.844	241.33	261.812	240.356	283.539	323.013	234.35	237.709
RNF181	0.474002	0.00317746	0.0473329		133.872	123.668	127.637	175.801	145.219	130.88	171.286	159.656	133.964	158.625	147.948	147.257	174.798	197.906	170.334	150.374	191.865	169.561	226.354	141.234	165.619	177.165	149.521	216.87
RPL12	0.639128	0.00290564	0.0473329		753.932	829.372	651.874	1134.32	784.524	624.93	795.019	910.704	688.244	751.449	846.317	724.681	783.461	1351.51	752.31	737.198	894.296	877.872	1389.18	787.668	734.875	1336.14	720.591	1159.21
RPL21	0.740382	0.00273333	0.0473329		1734.92	1656.48	1664.78	2695.43	1890.26	1731.91	2047.36	2403.95	1686.23	2188.09	1871.41	1901.7	2157.07	3464.71	1634.06	1352.43	2338.76	1749.56	3696.8	1712.71	1767.87	2831.43	1628.76	3970.38
RPL26	0.803382	0.00299121	0.0473329		1252.3	1445.55	1254.86	2016.08	1403.94	1275.83	1923.51	1991.88	1197.41	1725.74	1480.58	1494.46	1778.57	3125.35	1409.16	1089.27	1915.02	1175.33	2657.07	1318.28	1246.54	2677.4	1129.85	2822.12
RPL30	0.71465	0.00307702	0.0473329		1826.71	1896.99	1730.68	2710.05	1960.71	1815.42	2227.03	2491.98	1640.88	2392.76	1996	1983.03	2490.34	3679.75	1846.64	1577.96	2482.66	1654.24	3291.81	1768.12	1789.78	3079.89	1581.3	3866.13
RPL32	0.699738	0.0028189	0.0473329		612.001	638.406	603.109	958.011	671.548	630.81	689.934	979.835	562.962	814.408	811.546	643.482	760.73	1113.58	691.338	563.765	820.68	642.254	1185.3	666.313	633.552	1118.24	583.037	1397.46
RPL35	0.780748	0.00283933	0.0473329		1188.68	1318.6	1152.74	2218.21	1344.66	1463.57	1782.38	1855.72	1232.15	1605.49	1584.94	1691.79	1560.71	2636.14	1659.48	1332.89	2041.26	1357.81	3287.62	1125.04	1375.39	2290.87	1349.97	3221.38
RPL7A	0.634444	0.00270602	0.0473329		1538.24	1472.83	1237.14	2129.19	1396.73	1411.78	1720.52	1944.18	1258.31	1863.63	1635.43	1459.85	1737.84	2385.82	1438.68	1259.74	1944.1	1489.15	2373.13	1413.26	1340.34	2276.79	1353.44	2496.07
RPS12	0.789656	0.00319586	0.0473329		1533.67	1881.37	1499.5	2870.83	1723.28	1689.99	2666.16	2318.48	1723.12	2180.43	1789.86	1870.17	2564.7	3725.69	1923.17	1658.27	2435.35	1661.55	3524.87	1596.05	1544.35	3626.57	1445.37	3742.32
RPS15	0.742733	0.0029448	0.0473329		1512.05	1576.92	1481.25	2268.57	1887.5	1742.74	1703.63	2174.13	1457.46	2069.26	1846.39	2070.14	2288.37	3217.51	1886.03	1548.81	2536.4	1747.51	3233.46	1499.31	1746.29	3141.21	1760.46	4593.81
RPS23	0.809937	0.00259867	0.0473329		341.769	375.754	316.716	546.788	383.18	314.702	494.211	522.189	313.158	442.085	405.664	412.358	485.587	688.915	374.43	300.788	501.242	338.764	839.188	322.569	313.973	671.654	313.535	826.583
RPS29	0.781304	0.00298067	0.0473329		1261.97	1532.39	1195.84	2007.98	1549.12	1248.9	1999	2067.08	1352.19	1853.24	1439.81	1516.61	1874.3	3366	1725.98	1303.57	1904.22	1416.19	2895.89	1242.88	1178.24	2678.67	1188.6	2669.73
RPS3	0.687671	0.00317148	0.0473329		703.122	661.561	619.154	991.44	726.209	644.242	830.614	988.478	635.3	865.257	807.873	838.197	921.462	1454.28	670.706	655.724	952.178	652.716	1267.2	664.367	649.539	1040.49	631.797	1350.04
RPS3A	0.849074	0.00307982	0.0473329		1174.9	1473.41	1155.74	1940.6	1260.87	1198.55	1785.78	1961.68	1088.99	1494.8	1313.25	1505.84	1683.55	2977.25	1274.43	1071.83	1827.18	1235.42	3025.45	1219.13	1177	2770.94	1079.95	2797.25
RPS5	0.739605	0.00291685	0.0473329		938.435	922.16	884.863	1508.76	1065.45	969.74	1129.29	1326.99	874.299	1294.4	1134.4	1029.46	1260.89	1799.52	996.575	1039.68	1521.46	1070.36	2052.18	880.882	990.163	1833.24	863.169	2159.55
RPS8	0.665168	0.00271025	0.0473329		846.586	959.571	815.212	1319.09	899.966	910.377	1171.8	1219.18	799	1065.54	993.949	1003.36	1169.2	1587.67	972.171	869.381	1192.31	973.996	1677.27	878.061	884.604	1590.34	808.861	1763.14
S100A13	0.714452	0.00308756	0.0473329		75.6908	75.8555	80.081	120.036	96.7638	70.27	98.5906	97.1159	83.5877	99.6632	104.92	89.0128	87.6349	134.574	97.8315	79.6546	90.2503	65.9261	144.681	80.5253	74.5787	162.717	65.2731	155.447
S100A6	1.15768	0.00273332	0.0473329		53.2469	86.9803	62.5668	141.293	57.3258	120.005	206.274	112.062	72.8703	96.3277	64.1162	92.6787	119.372	131.273	234.005	89.452	134.18	73.8838	222.675	48.6024	82.2663	407.166	68.9023	123.919
SAT1	0.886255	0.00282603	0.0473329		119.176	135.648	121.768	208.94	150.764	224.241	159.841	175.522	121.994	161.727	164.183	152.397	157.876	220.068	136.805	137.053	178.432	122.372	231.592	98.5976	152.195	462.953	97.0323	295.257
SEPW1	0.726821	0.00314383	0.0473329		2277.62	2344.74	2160.48	3390.59	2257.08	2508.87	3158.13	3264.73	2434.04	3060.92	2726.04	3006.49	3018.95	5402.86	3473.11	2365.57	3420.9	2485.22	4688.48	2103.06	2671.35	4323.39	2894.81	6126.27
SOCS5	-0.312798	0.00286039	0.0473329		15.9159	18.0443	17.7783	11.5819	16.9858	15.5737	16.9134	16.4731	16.9182	13.5237	11.1744	17.5907	15.9867	10.4422	10.2921	14.7113	12.2272	15.1253	10.0442	15.9863	16.139	10.1828	13.2759	6.83441
SUMF2	0.40789	0.00284466	0.0473329		39.1767	29.1073	31.55	42.9522	34.8753	38.1487	48.3847	36.1825	34.4042	45.058	39.207	41.0179	39.4462	36.644	57.5485	36.4554	51.6072	41.9424	43.831	40.0998	36.3198	39.5492	34.0956	35.2075
SYTL5	0.628589	0.00300742	0.0473329		14.6498	16.9549	14.1925	22.4583	14.53	12.825	28.5077	15.5011	16.8185	21.5098	18.3431	9.27571	26.303	21.8933	20.0728	12.3037	13.7737	13.9734	20.9602	18.3382	13.3158	19.5706	8.01961	14.3425
TMEM63C	-0.524052	0.00316188	0.0473329		39.9771	35.6624	41.4355	26.1789	39.0342	37.5227	23.4854	22.8618	44.1367	26.2433	32.1212	27.7371	29.107	16.3954	26.8122	44.6866	28.9669	39.7165	16.9518	34.224	39.4781	16.8687	38.1749	15.3269
YWHAZ	-0.458586	0.00308058	0.0473329		1105.16	1188.99	1194	901.094	1149.05	1042.61	853.557	1033.51	1223.92	916.475	975.176	939.193	925.322	654.25	495.854	1136.16	891.828	1167.96	667.228	1280.32	967.606	566.429	1002.53	443.753
ZBTB33	-0.568891	0.00311518	0.0473329		14.6936	15.7821	20.68	10.0573	17.7388	14.7962	11.7856	12.8764	18.849	13.9725	11.4002	11.301	13.5999	7.37346	6.76207	13.7936	9.05212	14.0144	7.50199	17.8712	15.8477	8.41181	12.9816	4.92247
ZMYM4	-0.332074	0.00315691	0.0473329		21.642	23.6045	24.2588	16.36	21.5791	20.1967	21.4643	20.2159	22.4779	18.5343	17.3072	20.525	22.6037	12.2975	16.4436	20.7244	16.0916	21.1647	11.3207	24.756	21.6035	12.4364	19.557	9.17994
ZNF32	0.619833	0.00305327	0.0473329		51.0811	56.0693	48.2434	81.0394	53.9714	57.7118	71.1581	78.8743	47.2112	55.9024	56.8964	62.7431	62.4861	98.9829	63.5037	52.6521	76.3002	52.8759	95.1045	52.8942	57.5036	89.6611	51.5866	72.6516
ZNHIT1	0.601737	0.00302077	0.0473329		256.104	237.924	249.865	371.719	276.406	260.295	362.609	313.485	258.754	312.608	309.159	287.594	321.422	451.245	349.62	292.199	378.492	325.632	485.471	278.972	277.839	455.466	281.701	515.62
ZNRF3	-0.373843	0.00260358	0.0473329		16.8093	21.4146	25.4892	16.0619	22.8386	19.4388	14.8317	17.8691	21.2597	17.7254	17.3259	18.644	16.5676	10.7186	11.2954	19.2939	17.9294	19.1691	11.3778	19.3515	20.1552	13.9126	16.3733	9.29026
TPPP3	0.949592	0.00321143	0.0474659		50.4786	99.9099	53.3802	79.8686	68.8878	74.1846	173.544	178.837	66.2515	105.974	83.0339	144.153	144.312	146.231	411.755	67.233	62.0052	58.9874	111.015	65.4916	103.691	107.947	107.026	66.3903
SFRP1	0.773869	0.00321868	0.0474756		13.9264	15.2396	10.355	9.76191	16.0584	27.8037	10.1446	18.9249	11.7797	12.7637	16.4187	12.8285	22.3772	21.0027	17.3907	9.75659	14.1892	13.5358	12.8798	8.98437	48.3942	16.3734	11.9866	6.69572
ACACB	0.675263	0.0038734	0.0475376		7.50232	9.2893	8.42605	11.6547	7.72651	7.12349	15.1211	11.7377	6.796	11.2151	7.16031	10.9584	15.4212	10.9861	19.2563	4.63808	9.54793	6.24771	12.3918	7.29125	7.68448	11.4146	10.8002	8.4645
ACP6	0.35203	0.00361225	0.0475376		27.4913	28.2468	26.382	30.3731	29.8114	27.7176	36.088	30.4485	26.7762	29.5849	32.0593	30.9881	39.2508	31.0692	42.4124	31.3737	36.0162	33.7139	36.3318	27.7392	28.5763	34.6244	29.5342	32.5059
ACYP1	0.41028	0.00369727	0.0475376		109.575	138.869	107.146	135.963	110.002	102.029	181.189	143.324	107.485	125.351	126.935	145.914	144.106	143.049	184.231	110.98	132.658	130.885	163.362	123.291	109.025	157.407	121.964	106.769
AKAP10	-0.230095	0.00333275	0.0475376		23.3283	22.8259	27.1336	17.0982	22.721	20.8419	23.7089	21.0258	24.19	20.2331	19.4941	23.2138	22.3223	15.3263	18.0411	21.063	18.8399	22.5654	13.7411	22.4186	22.9702	15.3451	20.7992	11.5748
AMOT	0.583421	0.00399986	0.0475376		26.0403	27.439	32.7282	37.1124	31.0794	26.6111	44.7348	40.8463	25.7138	37.1924	30.2711	36.6707	44.4259	39.4415	39.0272	22.6636	37.2831	23.5517	36.2508	26.3276	25.8706	50.9781	24.0279	37.4145
AMPH	-0.555777	0.00374467	0.0475376		113.096	133.628	83.2005	58.5606	78.9694	88.8917	73.0257	87.5108	75.1941	69.9778	72.8124	115.453	69.1693	33.3603	65.0349	93.4809	70.6536	98.5599	39.2567	101.833	82.4432	34.902	84.238	30.4152
ANKRD10	0.362726	0.003946	0.0475376		20.4377	27.0867	21.3426	30.663	21.548	25.6702	31.2563	34.0126	23.0637	25.3545	23.9268	31.2123	32.6335	29.4269	25.6332	23.8568	25.6922	26.8081	29.6543	24.6911	24.9768	30.176	21.4787	17.916
AP2B1	-0.424233	0.00338387	0.0475376		179.639	221.625	173.877	114.37	145.748	188.827	153.128	138.435	169.713	148.1	152.25	163.526	150.096	81.7533	178.484	202.778	125.718	194.376	86.0862	189.893	170.45	97.2321	187.237	81.1251
ARHGEF40	0.481726	0.00376546	0.0475376		14.0625	17.609	10.6309	12.3477	10.693	14.3346	18.7086	14.2769	10.2202	13.9365	14.1839	14.3569	19.8979	12.7297	23.2474	9.74411	13.9856	12.1627	14.555	9.16619	12.7565	16.7079	12.6142	9.49133
ASTN1	-0.468912	0.00327586	0.0475376		126.038	127.508	137.855	82.3405	115.435	124.528	82.1255	94.8085	134.5	94.8854	107.843	97.2121	98.7196	51.8278	88.1202	117.475	88.6367	123.211	58.2776	129.768	119.9	58.2876	114.593	49.5274
ATP1B1	-0.516541	0.00332978	0.0475376		861.321	1153.37	880.983	625.004	842.422	859.502	861.378	656.96	900.217	615.527	715.914	807.633	668.346	338.452	826.727	792.856	596.267	916.437	366.807	916.331	799	392.833	840.146	283.874
ATP2B2	-0.766694	0.00344686	0.0475376		191.578	121.406	223.737	115.444	207.395	191.333	90.7691	93.4617	234.321	153.097	158.076	112.08	100.655	72.9336	71.0667	210.557	120.68	186.927	69.2104	207.522	181.865	57.4012	189.737	73.3127
ATP8A1	-0.785936	0.00384524	0.0475376		117.637	122.167	155.664	71.5932	121.896	121.935	71.0331	79.7486	130.029	92.5316	80.4511	88.3268	100.045	51.9694	39.2227	153.391	70.4021	146.293	48.3297	158.274	121.116	36.8326	90.0667	29.1739
B4GALT5	-0.535399	0.00352195	0.0475376		57.1627	50.7861	60.1073	33.8799	51.3755	56.5262	34.925	37.4666	59.2785	40.5314	41.4013	43.5011	41.7997	24.7365	39.4971	57.61	34.8913	59.2171	22.7934	57.7164	55.1808	23.6011	55.3289	19.1283
BAG5	-0.367216	0.00360697	0.0475376		32.3905	32.0051	34.638	22.0856	30.4875	29.7378	27.0766	24.9236	33.6609	26.8471	25.0885	29.8264	27.3715	19.3829	19.5804	30.9071	21.7799	31.3535	17.5547	33.8853	31.9669	16.6318	29.6533	13.1882
BLVRA	0.482228	0.00353963	0.0475376		94.6348	74.9316	58.2359	96.9338	99.3812	105.818	88.7119	109.577	66.1815	100.911	75.9763	93.9268	106.241	104.408	133.464	87.3735	93.2189	75.5354	107.434	64.9083	108.769	96.8366	108.254	87.7163
C19orf53	0.596697	0.00354786	0.0475376		136.017	133.963	136.119	191.77	143.233	150.279	202.845	142.487	136.921	174.167	190.495	179.503	202.655	228.667	179.795	149.021	227.128	168.615	212.961	127.289	131.205	275.935	161.615	256.251
CAMSAP2	-0.531524	0.00339197	0.0475376		52.2492	49.7735	70.0958	34.9316	56.5869	48.4115	41.2186	41.9093	63.8707	44.7412	43.5818	42.3891	39.2827	29.2448	23.8189	56.2668	34.5431	50.2988	24.5384	57.1878	59.9016	26.5856	42.2046	21.3323
CAND1	-0.462264	0.0033755	0.0475376		62.1112	74.3218	78.2685	45.0322	68.1863	64.8002	62.5843	63.4458	69.0481	50.7893	53.3771	67.2268	59.4023	28.9114	43.1911	62.7322	43.7686	64.1387	33.307	70.5576	66.9234	33.779	53.847	20.0549
CD63	0.670709	0.00372042	0.0475376		96.2129	133.605	84.332	113.863	99.1135	130.178	153.158	122.832	96.3057	109.654	114.95	144.766	145.046	139.596	239.961	92.8152	133.577	96.2035	154.059	83.9379	107.833	233.452	113.51	163.683
CDK5R1	-0.475009	0.00375752	0.0475376		250.563	279.602	267.899	183.846	237.632	238.113	154.774	198.705	249.7	201.183	222.515	207.235	184.497	130.221	111.826	251.49	184.098	266.845	123.244	256.003	233.968	129.594	235.606	111.356
CLCN4	-0.6876	0.00323909	0.0475376		69.8949	58.6283	78.5897	35.2054	68.3951	64.6054	41.5067	40.3817	77.6535	52.1328	51.094	51.8101	46.0383	24.6483	37.5894	67.473	37.21	68.3624	24.1092	71.807	68.6238	21.0081	63.0327	18.7226
COPB1	-0.289968	0.00384361	0.0475376		57.1858	58.6995	62.7035	44.2598	61.3562	53.2145	57.4801	55.9431	62.5245	55.2271	50.0751	54.5874	50.8385	32.7547	41.1166	49.898	47.4096	54.3765	37.184	61.0453	57.2897	32.8162	52.0491	24.0517
CST3	0.760566	0.00401004	0.0475376		2711.91	3143.74	2562.53	3468.34	2775.56	3148.66	3991.58	3237.9	2454.47	3263.24	2947.63	2961.96	3836.66	3972.32	6578.64	2631.52	5346.45	2990.81	4824.22	2422.25	3211.16	8015.4	3169.64	5705.97
CYB5A	0.528101	0.00354925	0.0475376		110.89	95.5457	102.301	124.222	114.405	104.78	157.028	141.193	115.551	128.432	113.35	135.649	121.841	189.78	148.814	103.818	130.401	105.656	140.997	90.0263	120.866	171.935	114.241	140.544
CYLD	-0.57167	0.0040154	0.0475376		28.8916	34.1314	41.5526	21.576	31.5964	26.4871	22.9592	21.4843	36.0025	24.3243	25.1594	21.0095	27.6194	16.2855	14.5316	32.5048	20.1692	33.6468	12.9006	32.982	31.4937	13.8735	24.5142	10.3604
DMPK	0.514586	0.00344263	0.0475376		25.9395	27.6587	23.895	33.1313	27.0825	28.6573	41.1486	39.6503	28.9651	35.8115	35.4751	35.7931	41.2523	43.6234	53.5229	29.0549	35.3902	26.4108	34.4756	26.1749	26.6957	33.7121	29.8813	38.1075
DMXL2	-0.514462	0.00401226	0.0475376		28.1596	31.6654	36.5381	21.7915	30.3277	26.6184	27.4398	30.6472	33.4431	23.7669	22.7089	34.3461	28.8887	14.974	18.2855	27.8579	19.7931	31.2394	10.6728	31.8866	30.1235	13.2424	26.8984	9.78072
DNM1L	-0.435719	0.00346334	0.0475376		75.0998	78.4682	89.4735	52.6261	81.6756	76.2843	67.5221	68.7202	82.491	64.7638	64.2725	76.5639	65.4697	41.6053	49.986	71.274	48.8169	74.9001	40.3804	86.2128	78.569	34.8001	72.3763	27.498
DNM2	0.41576	0.00346034	0.0475376		55.5328	49.5266	54.5463	50.1734	47.7768	60.0878	66.8314	49.3123	57.6461	62.2613	54.7744	72.5742	70.6545	57.0258	113.062	48.6667	45.5655	46.687	49.4641	49.1298	70.3339	61.3877	62.1596	41.0044
DOCK3	-0.500318	0.00393689	0.0475376		62.8938	62.3574	77.0609	49.7367	62.6132	57.0445	46.6328	58.1397	65.9688	48.127	51.437	66.2056	51.2254	31.6633	30.7343	72.3826	46.8505	71.9349	27.0288	61.7272	62.4621	30.929	52.7717	23.6901
DYNLT1	0.645676	0.0036621	0.0475376		50.7555	58.3076	42.4694	63.4716	57.292	61.6366	93.3516	92.18	47.2399	75.1856	53.212	72.595	81.8453	84.8196	94.9918	53.8234	77.7474	56.0532	103.056	53.5416	55.5719	100.159	59.7474	78.2621
ENTPD1	0.623747	0.00400212	0.0475376		3.78902	5.91401	4.85187	5.11338	4.02925	4.90397	6.53508	5.34571	3.32233	4.39263	3.6175	5.69544	7.71294	6.26182	5.57628	3.57751	4.79613	4.63584	7.23323	3.00796	4.25315	7.94509	3.25823	4.55915
EVI2A	0.864191	0.00360575	0.0475376		21.5037	24.2976	30.9033	25.2887	38.6182	48.0476	57.7681	39.6211	40.5898	43.2691	22.1542	65.7271	49.4059	104.408	74.3537	23.2832	30.7392	23.3274	55.116	33.8777	68.4174	25.4245	34.7047	22.305
FASTKD2	-0.258123	0.00356233	0.0475376		11.8249	12.992	15.829	11.0962	14.5272	11.765	14.2939	15.8923	15.3556	11.7092	9.94557	13.1029	12.8917	10.2155	9.6565	11.8	11.7641	12.0022	9.87235	12.6588	12.9911	8.77462	12.3249	6.46673
GARS	-0.310158	0.00395479	0.0475376		99.4874	105.775	95.6267	71.9462	93.4722	101.775	83.2413	79.4942	103.274	88.8185	86.5435	90.1011	81.2318	56.6898	88.348	107.837	74.5669	105.456	58.6033	108.827	98.6316	61.5267	102.092	49.5667
GLT1D1	-0.41747	0.0036477	0.0475376		66.156	75.8137	61.3192	46.6422	59.4508	62.867	46.5326	50.3658	59.9711	49.3377	61.9188	45.2684	52.1231	31.5746	40.2535	79.7955	49.6404	71.2945	39.337	62.9458	66.0555	40.1626	74.0516	41.3885
GNA12	0.558606	0.00328407	0.0475376		116.103	134.562	123.139	167.963	130.006	141.043	197.507	145.331	108.677	142.455	121.587	150.676	181.495	167.694	201.336	104.472	165.35	106.578	138.6	101.75	125.812	203.286	104.716	167.501
GNB2L1	0.635344	0.00352687	0.0475376		721.231	832.951	630.978	932.017	705.588	727.412	918.886	1033.94	653.742	897.791	805.927	804.92	953.675	1180.7	872.503	681.833	1053.63	806.376	1309.93	699.301	740.602	1356.46	677.811	1370.43
GPR158	-1.01299	0.00384827	0.0475376		93.0049	59.697	146.331	49.3303	115.055	89.0435	35.264	44.8884	139.603	75.0166	83.6115	51.2657	36.3616	31.2377	16.8655	89.5548	44.1217	71.3364	29.5918	95.7412	95.9877	20.6762	92.1355	32.9988
GSTO1	0.659393	0.00367361	0.0475376		86.111	99.5123	82.8948	123.689	89.2336	99.7766	144.277	151.672	69.9548	91.7714	92.3333	191.397	115.478	147.41	138.177	89.788	87.174	71.5548	136.635	66.1996	98.7517	147.218	91.3989	114.215
GTF2A1	-0.492222	0.00348859	0.0475376		14.0747	13.0696	19.9413	9.61553	16.8422	13.2511	12.3825	12.2583	17.6694	12.2704	10.8216	14.0601	13.5779	8.63985	8.38355	12.18	9.33708	12.2893	7.49065	15.7129	14.5519	6.20703	13.712	4.57494
HIPK2	0.874695	0.00384987	0.0475376		44.0133	55.223	80.2613	94.9117	80.1665	99.3148	134.171	97.7547	70.8321	96.2395	58.8175	130.068	104.406	192.453	208.774	64.5052	84.1947	48.0163	93.5066	67.9513	121.222	125.289	81.3582	137.081
HNRNPA1	0.264945	0.00395448	0.0475376		265.238	292.725	278.015	296.248	261.433	233.31	307.861	288.748	278.295	315.163	251.848	327.165	319.353	261.07	292.932	214.603	264.127	316.726	251.356	270.621	269.299	324.714	240.016	256.195
HRSP12	0.598079	0.00395142	0.0475376		53.639	83.2586	64.7774	75.7296	84.2187	60.7535	98.035	95.1411	71.5065	91.411	77.8867	85.5044	97.2714	114.58	99.1937	47.8235	93.3638	62.2026	103.197	67.8292	72.3528	114.789	58.3542	95.3503
HSP90B1	-0.398981	0.00397489	0.0475376		460.712	450.073	487.6	287.792	459.041	436.366	362.306	339.069	512.283	361.039	410.162	358.426	310.077	233.742	381.295	455.059	297.772	377.347	234.298	503.301	429.794	236.681	369.384	210.674
HSPA12A	-0.628914	0.00393431	0.0475376		150.024	120.378	153.845	79.4079	127.283	121.146	85.3308	82.0818	155.668	101.394	116.895	100.859	83.1025	52.6211	80.9133	128.227	77.6576	129.244	45.6774	142.655	128.338	46.6438	130.775	45.8786
ILK	0.423207	0.00377151	0.0475376		118.292	141.939	108.659	125.711	120.553	127.856	176.852	145.616	117.032	134.505	133.279	152.821	145.271	157.744	215.955	114.507	148.797	123.172	154.017	108.708	132.824	142.96	115.622	134.185
JMY	-0.436684	0.00366924	0.0475376		7.34316	7.21265	11.0084	5.46051	9.54046	7.73011	6.9713	7.06564	9.33518	6.5764	5.5165	7.34361	7.5105	4.54315	5.09132	8.02612	4.66859	7.88552	4.10758	8.97159	8.67688	5.42449	6.97565	3.79859
KCNH1	-0.819779	0.00336448	0.0475376		14.132	12.6208	18.6115	7.90241	13.6215	13.0739	6.95987	8.49826	14.9067	10.2518	12.2349	9.6641	6.96126	5.15922	3.67912	14.2431	7.73396	13.6549	4.01857	14.8857	13.2254	4.01905	10.9595	4.21549
KIAA1107	-0.558748	0.00363894	0.0475376		25.7601	23.6404	27.1618	15.4078	26.0455	21.1729	20.0652	25.0579	28.8384	21.9312	17.46	31.2381	20.6437	12.9186	12.0638	20.3082	21.6248	25.4534	10.5187	27.0044	24.0285	8.91802	22.9685	6.27722
KIAA2026	-0.324152	0.00400662	0.0475376		18.6709	20.2556	24.3731	13.9172	19.667	19.8883	18.5273	18.3033	20.2417	17.451	14.0357	19.8521	19.1267	12.2075	13.978	18.5174	13.2142	20.2407	10.1941	21.3512	21.6789	12.9365	17.373	9.85209
LAMTOR4	0.672185	0.00322982	0.0475376		163.416	185.37	175.378	249.185	208.351	180.674	278.729	251.009	182.523	224.505	226.34	227.188	230.191	376.73	312.61	210.368	283.931	224.37	376.347	181.951	198.317	355.655	206.75	388.248
LGI1	-0.598031	0.00400163	0.0475376		93.4772	86.7994	116.942	60.4352	121.132	94.9877	62.0712	74.0423	120.472	85.2451	76.2356	68.6983	69.4577	43.9399	29.5944	88.3733	75.9593	94.6828	59.349	100.919	100.282	42.0341	83.0687	40.0997
LPCAT1	-0.363828	0.00365803	0.0475376		23.388	27.4399	24.3228	16.3109	23.6825	26.8012	21.3546	20.8136	25.3048	22.9882	21.8335	22.2514	21.9063	13.036	23.8304	26.9756	19.3853	25.856	14.7471	26.6195	26.2693	14.3354	29.4461	11.243
MAGI2	-0.268056	0.00393103	0.0475376		25.5373	28.2617	35.4111	22.5525	30.9547	27.1685	29.0963	25.8677	32.1207	30.7173	24.008	30.7739	30.0813	21.1161	25.3293	29.6593	25.0582	26.0402	16.8648	32.2611	30.7102	17.5641	29.1108	14.7563
MIB1	-0.402695	0.00328912	0.0475376		9.66633	11.3154	18.1176	9.44226	15.3355	11.3354	11.3894	12.7399	14.5566	9.95796	9.05424	11.8105	11.2085	8.02808	8.02802	10.64	9.92818	12.0055	6.49912	12.0375	13.6816	8.50047	10.8226	5.72409
MRPS7	0.383376	0.0036259	0.0475376		71.5059	70.0958	63.8423	80.9579	68.5289	66.8348	90.8785	76.9511	65.5429	72.0934	71.0478	75.6632	83.6913	83.4864	89.7462	68.1045	89.0117	77.963	90.4949	63.9188	67.9369	86.9384	66.4733	78.4394
MYO9B	0.56819	0.00331683	0.0475376		12.0741	12.0231	12.5864	11.5249	10.7999	14.6142	18.9673	15.7873	13.1367	14.5273	12.806	21.804	17.7742	20.5601	32.502	11.4067	11.5726	10.0666	13.7803	12.8519	16.786	13.4586	14.6416	10.8319
NCBP1	-0.4085	0.00374914	0.0475376		34.0915	37.1217	40.323	22.7845	36.6911	35.7542	32.3833	31.5228	38.6133	33.6125	30.0253	31.6062	29.4277	22.5799	23.6301	36.3317	24.8324	30.2569	19.3993	44.5647	37.0657	15.8971	26.9134	14.802
NDRG2	0.792862	0.00356552	0.0475376		1209.24	1634.49	1562.08	2143.15	964	1631.6	2559.42	2131.96	1432.49	2002.54	1669.07	1899.76	2143.69	2237.63	2857.65	1267.54	2108.5	1292.44	2376.57	1052.53	1445.07	3768.06	1285.37	2847.9
NEGR1	-0.607022	0.00346884	0.0475376		45.0272	48.4837	54.4398	35.0416	50.6894	44.3956	34.5365	41.9673	50.0028	32.7874	32.1931	50.3243	41.3177	19.8956	20.2854	46.7924	24.9504	44.9435	22.5361	56.8765	43.1327	15.5298	39.3991	16.0809
NEK6	0.560959	0.00340357	0.0475376		43.056	62.5997	42.8704	54.529	41.3397	41.2767	64.7894	53.541	40.6085	48.8264	47.9074	51.9781	67.633	56.5737	71.3355	34.1006	55.7716	40.6451	53.6618	32.7317	45.4709	84.735	40.7671	52.6473
NFE2L2	0.435698	0.0038292	0.0475376		58.3391	66.4789	59.038	51.3044	60.0827	71.7028	101.335	73.5149	62.0104	72.0274	56.2045	95.6072	85.5598	76.8487	98.7723	47.9313	62.3528	47.9864	58.6525	50.9902	86.4313	73.1748	52.4288	41.8749
NLGN1	-0.588758	0.00346059	0.0475376		26.0308	25.0221	32.0197	17.9884	29.5872	23.5508	22.2113	20.429	27.6571	19.1912	20.6872	19.6124	22.794	12.2724	11.6189	26.2882	18.7143	29.5167	11.7401	28.7056	26.2092	9.34294	22.2117	8.71867
NPTN	-0.67656	0.00335526	0.0475376		462.66	389.244	507.294	305.769	501.902	436.96	256.663	289.029	520.014	355.28	411.567	308.774	284.046	182.157	142.174	445.35	340.407	450.669	207.45	461.324	399.446	141.729	424.762	157.776
NR2F1	0.835867	0.00370841	0.0475376		30.2751	37.9923	22.3449	33.6207	25.3436	33.7237	53.5856	76.0474	22.1571	44.3769	31.4013	84.2083	59.1526	37.9848	92.5754	27.8193	62.7842	37.1408	47.0275	30.5198	30.5427	59.35	27.5909	29.6948
NRXN3	-0.696931	0.00360781	0.0475376		64.4616	51.6247	63.6391	31.5225	51.8132	53.4271	38.639	35.3512	63.7294	39.12	45.685	37.5121	39.426	18.962	33.9553	53.1836	30.3528	63.3555	19.2043	66.3142	49.5771	18.9835	55.2421	15.543
NUCKS1	-0.399843	0.00332687	0.0475376		135.922	140.192	179.466	102.207	161.034	150.687	109.374	111.493	166.664	127.007	104.956	120.256	129.448	92.6817	102.634	150.662	98.4428	151.652	91.9619	176.259	160.18	80.0783	140.803	81.583
NUS1	-0.34504	0.00388539	0.0475376		18.1903	25.6679	23.1698	15.6308	23.7274	16.9493	22.2066	21.2749	22.74	15.7662	16.2283	22.1249	20.7561	13.3364	14.5238	20.1865	15.5637	20.8097	13.5495	24.2633	19.5405	13.3718	16.2907	8.63269
OST4	0.579946	0.00375508	0.0475376		93.5951	101.55	85.1925	134.416	101.973	104.854	132.267	127.416	92.9334	124.637	106.451	100.656	120.951	159.228	111.561	93.1582	137.927	105.818	163.731	97.3515	98.169	169.401	94.7132	151.103
OTUD4	-0.594877	0.00397836	0.0475376		17.869	17.4002	26.3639	12.9007	19.9126	18.1651	14.4075	16.4598	26.2034	18.1619	15.7937	16.2522	17.5412	11.5752	8.7165	22.0076	13.7003	21.0813	8.40448	22.0187	21.7418	8.39605	17.833	6.19931
PBX1	-0.442086	0.00357681	0.0475376		58.0872	70.1212	62.6357	37.8749	50.7279	53.328	48.2689	50.0096	52.4671	41.378	46.1151	57.338	51.3795	27.2346	31.0609	53.5803	39.0018	52.3866	25.8661	60.1019	58.4971	31.389	51.7214	20.4735
POP5	0.532229	0.00354539	0.0475376		74.4721	59.8435	43.1645	77.6891	55.1094	63.1322	93.7183	68.8162	67.8647	66.8813	69.9996	81.9722	64.7547	91.1635	99.2909	71.4066	74.2687	74.0376	100.66	56.3588	63.1298	92.9516	73.0545	73.2156
PPP1R12A	-0.492576	0.00397122	0.0475376		32.1299	32.2227	32.9142	21.9352	29.4215	27.4695	24.3304	28.3076	33.3347	25.3891	23.7185	27.2439	25.8012	15.7728	13.4309	30.817	20.2024	35.9169	16.6137	38.1367	29.5994	15.4522	27.5666	11.7568
PREX1	0.443484	0.00371273	0.0475376		50.0601	74.6606	56.7705	63.9037	54.1631	74.4949	73.1592	63.896	62.231	64.099	66.9788	85.9899	73.5495	76.2208	119.331	50.0248	64.3284	49.6634	55.889	53.1405	77.866	81.6722	61.491	55.3738
PSMB4	0.424241	0.00384684	0.0475376		460.501	477.895	407.202	559.659	501.292	426.241	612.608	544.738	463.621	486.168	487.821	534.907	552.304	600.042	600.674	443.508	561.466	484.273	617.202	428.48	429.182	659.617	455.954	525.5
PTPRO	-0.853768	0.00359214	0.0475376		34.1895	21.8301	37.1962	14.459	27.6065	32.5013	13.3139	19.8231	27.5976	17.5392	22.372	16.1599	13.515	6.87951	11.9516	27.7433	11.5073	18.8257	8.02922	28.6547	26.3372	6.62602	22.554	7.37779
QDPR	0.722865	0.00369739	0.0475376		656.032	581.16	554.43	613.088	570.408	915.076	953.755	608.452	648.031	762.05	659.139	1091.45	818.252	1347.78	1930.59	562.236	621.367	536.955	846.418	595.663	980.022	515.168	857.203	713.493
RABGAP1L	-0.531215	0.00347457	0.0475376		21.6	20.86	26.8376	15.1777	22.9186	20.1181	20.0916	18.7239	23.557	19.4462	17.3203	21.6238	19.5547	13.5224	12.0499	25.6198	13.9252	24.0839	11.6901	27.049	20.091	8.51292	20.1351	6.56352
RALGAPB	-0.350301	0.00363053	0.0475376		31.7699	31.7998	40.4165	26.0761	33.7348	31.4509	29.3276	29.0432	35.0601	25.2823	26.5817	29.9626	30.0012	19.7598	23.3041	31.786	24.8118	33.6344	16.6665	34.3284	33.5429	18.329	28.2852	14.3649
RANBP6	-0.390194	0.00393345	0.0475376		27.614	32.617	36.9274	20.8143	36.6856	29.9523	34.7903	30.3254	35.3882	25.0874	21.9462	33.4095	29.1514	17.1689	24.33	24.2995	22.0838	25.4111	16.0543	30.5605	31.239	16.7883	24.9147	10.0047
RGAG4	-0.607549	0.0036153	0.0475376		46.2923	37.7964	56.0223	32.906	44.03	44.6854	21.4094	27.2337	48.4904	35.7403	40.548	28.6753	29.6323	21.3442	20.9995	51.2317	29.3253	47.9324	20.188	45.2539	38.9385	19.4034	49.7143	21.0925
RGL1	-0.32575	0.0034211	0.0475376		63.8362	69.6429	73.0156	43.9362	60.4928	65.6333	59.8023	62.2694	67.1169	58.9264	59.8198	55.113	57.7205	37.1107	44.3776	69.9636	53.6934	73.2673	43.3066	73.1971	69.6795	44.0742	59.7752	32.2779
RLIM	-0.489178	0.00351536	0.0475376		22.6587	25.2701	28.0944	14.23	24.7889	23.3351	22.007	19.8383	25.8994	19.2553	17.4102	22.158	22.8444	11.2212	18.5788	20.5808	14.4439	24.3884	11.2358	25.5424	24.1167	10.5912	24.0145	7.57607
RNF19A	-0.333029	0.0038971	0.0475376		21.7249	26.4884	25.0363	18.2056	23.7243	21.3186	21.3703	22.3791	25.5387	17.6191	17.641	22.4691	21.3374	13.9862	14.2182	20.7271	17.9464	20.9744	13.6458	24.0672	22.1055	15.2627	18.4887	8.37271
RPL10A	0.668129	0.00339039	0.0475376		1454.8	1695.08	1285.09	2272.76	1399.94	1453.29	1886.07	2049.27	1192.51	1774.11	1553.21	1711.7	2060.66	2567.37	1486.15	1318.3	2058.61	1585.72	2772.51	1386	1321.39	2361.41	1336.35	2702.6
RPL35A	0.657606	0.00328854	0.0475376		641.444	686.62	638.712	1013.52	680.226	650.625	845.4	880.999	594.222	888.988	766.754	681.029	888.764	1218.55	707.13	632.479	914.081	691.393	1223.96	695.679	630.516	1046.16	581.653	1321.43
RPS16	0.681673	0.00377368	0.0475376		1253.04	1280.43	1202.1	1963.71	1377.33	1235.73	1545.98	1656.65	1314.75	1606.15	1499.87	1326.94	1575.45	2371.37	1200.23	1175.04	1746.72	1350.2	2435.16	1220.2	1209.54	2298.8	1094.96	2575.41
RPS24	0.737355	0.00389586	0.0475376		1006.65	1084.53	1147.53	1744.19	1252.08	1065.57	1569.68	1627.75	1083.65	1418.72	1206.72	1377.85	1524.49	2434.16	1149.32	1033.67	1555.73	1101.08	2258.52	1067.58	1119	2176.14	1050.92	2445.69
RPS25	0.735868	0.00390584	0.0475376		683.793	637.184	641.848	1027.05	633.316	629.64	963.828	959.975	577.643	807.211	705.287	774.293	892.465	1363.34	639.055	554.569	973.533	548.835	1101.96	638.048	584.326	1261.72	569.163	1161.77
RWDD1	0.51379	0.00347653	0.0475376		51.9456	55.8193	53.634	73.5153	62.3337	59.8962	81.023	77.9192	59.5959	64.6485	52.3204	71.8889	73.8839	92.7526	71.7707	49.5224	65.9887	56.7717	85.0426	55.51	61.4668	80.686	54.8267	80.6472
SARNP	0.433155	0.0037572	0.0475376		116.884	123.637	101.079	143.337	115.507	120.862	172.819	139.273	101.305	121.898	121.811	127.931	144.047	152.258	162.315	118.59	136.901	129.763	159.958	116.48	113.909	161.323	119.763	145.189
SDAD1	-0.292446	0.00328645	0.0475376		56.0769	55.7908	57.0273	42.2446	55.0048	46.1588	56.8637	47.9236	56.1814	48.9848	42.777	49.7215	50.5716	34.5888	35.5285	47.866	41.1502	55.0406	32.6802	59.9188	47.4213	30.4808	46.3245	24.9424
2019-09-04	0.959334	0.00333387	0.0475376		156.713	131.639	191.284	159.718	193.207	324.207	397.371	186.417	225.959	287.011	230.233	426.632	313.351	522.984	934.794	188.023	188.934	146.728	262.744	219.015	391.897	216.165	309.513	200.515
SLC12A4	0.563255	0.00374912	0.0475376		19.6173	16.3778	17.3205	19.611	16.0637	19.0566	33.0916	25.4031	18.6897	22.7755	20.3748	27.6758	27.3045	24.9521	47.4483	13.4801	21.3684	15.0991	19.6391	16.6102	21.3789	15.5519	21.6076	14.0405
SLC25A18	0.877532	0.0032916	0.0475376		66.2359	108.841	77.8696	159.906	80.4317	76.7133	208.375	77.4755	51.8487	112.686	71.8689	109.328	148.268	87.1665	218.733	45.8542	108.505	77.1761	140.142	55.2923	67.9046	154.286	81.1132	92.2301
SLC30A9	-0.317529	0.00333256	0.0475376		69.2659	88.192	103.551	63.0185	90.0232	68.6866	85.3598	71.9263	86.0335	61.396	68.0103	82.2435	77.2393	56.2209	52.8746	71.7931	60.902	76.2861	51.3525	83.6019	75.4025	49.0966	66.4585	40.4624
SLC44A1	0.611019	0.00396132	0.0475376		57.076	57.2835	72.0437	63.3175	77.9247	108.228	104.94	69.9388	83.7325	82.957	66.7089	128.29	120.898	115.273	179.443	68.0124	67.442	55.8766	75.2339	75.7713	144.305	75.2668	80.8919	52.96
SLC4A2	0.491713	0.00364906	0.0475376		13.7927	15.0028	11.6569	13.5984	15.0318	15.8023	22.0341	14.7144	14.9188	16.1755	15.1118	17.1946	21.1867	17.9698	34.9221	15.1201	17.2368	13.5912	15.1003	15.8594	18.4475	21.576	16.0328	12.9547
SLITRK4	-0.760441	0.00347751	0.0475376		15.6645	13.4925	18.5663	8.8132	15.5903	13.7146	9.33978	10.2981	14.2363	8.58148	9.98542	9.63154	11.0263	4.60111	5.12768	13.6332	7.93104	13.4445	5.9356	16.9081	14.0743	4.05522	12.6521	3.34272
SNRNP25	0.630971	0.00330827	0.0475376		280.093	335.886	203.006	356.199	299.693	269.108	424.046	311.622	243.412	346.965	325.586	258.026	402.04	419.492	373.547	277.048	393.111	302.938	437.275	247.172	230.379	552.365	255.14	379.89
SSB	-0.173704	0.00387914	0.0475376		91.6856	121.166	119.618	85.3718	116.205	97.4238	124.498	111.478	123.095	105.464	86.0043	113.431	109.641	84.34	103.432	111.898	94.9485	103.205	91.1584	116.166	113.983	86.9067	104.875	65.7976
SSFA2	0.640006	0.00397461	0.0475376		24.893	35.2707	36.2105	46.0155	32.2294	35.1441	61.0964	52.1765	31.4901	33.9589	31.6848	50.3998	47.9912	56.052	67.0697	23.7571	35.7632	25.2499	35.1246	26.0092	34.3336	51.8788	26.0185	34.2064
STIM2	-0.402872	0.00348656	0.0475376		16.6952	19.4607	19.0948	11.3527	16.189	15.7096	13.7901	12.4539	17.9061	13.4076	14.5795	14.5715	14.8014	8.38737	11.5399	15.4435	12.76	17.68	9.03327	17.6984	15.851	9.88584	15.3392	6.07309
STOM	0.503424	0.00375824	0.0475376		50.3044	70.5663	69.2565	67.7435	66.9903	64.2541	83.6488	42.2155	54.8513	74.8622	66.9125	75.9633	84.0922	59.02	104.699	49.132	63.0279	49.5355	69.8868	45.2067	53.998	90.9631	47.6171	55.2798
SYNJ1	-0.632411	0.00391531	0.0475376		56.9439	63.5083	89.9599	37.9629	58.6032	59.43	55.9216	48.7339	65.5304	45.6848	45.1272	67.477	42.7582	21.2608	45.6587	57.4872	29.8502	53.9782	20.0502	62.0161	70.1236	24.1141	51.9553	14.3946
SYT1	-0.639308	0.00346656	0.0475376		406.597	536.301	416.806	225.743	343.626	393.874	311.247	373.78	360.742	270.631	283.772	589.245	279.563	121.254	263.063	314.504	232.202	355.344	132.156	380.405	400.286	162.681	413.573	103.684
TCEAL7	0.555881	0.00374337	0.0475376		97.6941	114.968	91.5746	120.815	102.969	92.8166	162.855	162.807	90.7402	87.9914	100.179	165.523	135.604	152.293	156.252	72.6082	105.42	84.9012	153.271	96.8811	86.6797	128.449	91.5091	99.1109
TERF2	-0.298014	0.00399027	0.0475376		83.5226	90.6855	85.5625	58.8876	81.444	83.9411	71.9165	66.496	79.2503	75.3174	74.4106	76.2439	68.7273	47.6809	70.1525	83.5672	65.8348	79.7278	47.5405	87.9242	84.2956	47.2075	80.8421	38.2511
TLK1	-0.483085	0.00380727	0.0475376		22.4555	22.793	28.4864	16.4664	25.4845	19.9701	17.512	21.8119	27.6722	19.8428	18.7708	22.6468	19.0286	13.4451	9.76184	18.8505	15.0457	19.6075	13.0148	24.5116	21.5866	10.6342	21.3133	8.09831
TM9SF3	-0.346019	0.00334521	0.0475376		34.4412	46.789	48.9578	25.9712	46.6179	39.8694	37.3933	38.02	45.1661	34.9339	27.1535	42.8999	38.7691	24.6862	33.0895	36.6812	28.0538	37.1735	27.3017	44.6195	44.7273	26.3842	36.1617	17.1341
TMEM178B	-0.57792	0.00351757	0.0475376		35.4966	37.0541	36.7645	22.1194	28.1696	31.4044	26.8913	21.0175	35.7793	22.0169	22.9306	22.2244	30.5416	14.6685	21.9382	36.6211	21.6344	38.8657	13.2195	40.2908	32.59	15.6907	30.6214	10.5889
TRIM46	-0.411018	0.00396186	0.0475376		29.8937	27.7013	31.7684	23.8059	28.4673	31.6152	23.6375	26.036	35.5166	27.3952	32.6757	26.6066	23.3404	17.5028	18.3206	37.7957	25.0031	34.823	17.5166	33.2741	30.7053	18.2259	34.6988	20.0876
TTYH1	0.468863	0.00357007	0.0475376		699.108	640.317	805.957	952.88	879.771	890.499	841.837	767.236	743.295	980.662	969.288	876.969	956.077	885.163	1229.16	835.043	994.093	831.646	953.649	802.575	793.683	1288.55	860.353	1133.18
UBXN2B	-0.441375	0.0033085	0.0475376		21.7146	26.133	31.8329	17.9558	20.2049	24.5956	23.3512	28.0029	31.3703	22.9291	20.4726	27.9953	23.5709	16.6861	12.0441	25.6342	19.4442	24.7831	14.3813	32.4777	26.9814	16.1966	23.1174	9.75872
USP7	-0.367492	0.00384008	0.0475376		68.932	67.9411	75.4202	44.6931	63.4324	70.4729	47.8723	53.1612	72.6646	52.9527	54.6124	60.6988	54.4466	37.181	49.1119	62.7956	44.6925	64.2041	34.3192	66.5402	72.1079	39.8604	67.6502	32.7522
VAPB	-0.169501	0.00341819	0.0475376		46.2504	55.4361	57.5638	39.3464	47.7861	45.8213	55.3402	45.929	50.9641	44.4042	42.5217	50.8703	51.028	37.9849	48.3287	50.8119	41.8612	51.5836	30.5487	49.1507	50.2313	41.3578	48.0174	27.8387
WDR47	-0.613017	0.00352952	0.0475376		129.727	124.863	143.447	77.8827	130.478	125.202	83.8369	97.8655	140.804	102.865	104.272	118.98	91.5887	51.4633	56.8692	119.421	75.6581	113.107	47.4208	126.878	128.258	44.3934	112.396	35.0316
ZBTB47	0.598023	0.00372169	0.0475376		71.5959	85.7066	81.4094	108.104	98.0586	90.0441	104.41	119.58	92.0133	101.91	82.8453	118.466	112.086	179.325	146.134	78.4839	97.8013	70.4995	120.387	75.0892	93.5418	106.361	82.4456	126.128
IGSF3	-0.647859	0.00404037	0.0477547		31.4688	32.642	31.8108	20.7849	25.6596	29.8198	23.2144	20.0016	26.3342	21.7659	22.6805	19.2111	22.4587	10.7568	15.1243	39.6758	22.981	43.2678	12.4059	36.7943	27.8867	14.1251	24.9201	8.69788
FBXW11	-0.286663	0.00405284	0.0478235		98.9525	109.86	107.899	74.2313	92.3539	96.4512	85.3261	80.0611	98.5255	83.6746	78.4066	86.2364	88.7299	61.4408	70.4189	93.3141	78.2431	96.6923	53.6099	106.203	94.7987	69.7309	84.855	42.5918
RPL37	0.780346	0.00408285	0.0480988		343.012	464.072	457.176	819.56	486.836	490.271	612.836	562.655	404.989	454.276	503.184	471.206	578.347	921.975	602.878	396.639	651.938	317.368	941.808	480.634	379.685	863.215	350.1	819.223
RPL23	0.71183	0.00409231	0.0481314		1507.25	1675.5	1372.37	2214.51	1573.81	1621.81	1823.42	1948.15	1332.68	1921.11	1756.71	1629.71	1957.63	3104.49	1531.6	1396.41	2114.03	1539.9	3015.29	1546.93	1437.41	2792.8	1448.55	3502.88
CACNA1C	-0.537627	0.00412129	0.0482034		11.0354	12.6773	11.4006	9.10886	10.3353	12.1424	8.65461	9.52223	11.7378	8.62367	9.52998	9.81009	9.92525	5.75844	5.07622	12.7138	9.43008	14.4153	5.26247	13.7259	11.038	5.90473	11.7686	3.98864
ETFB	0.552526	0.00413861	0.0482034		220.2	191.439	220.882	291.526	256.091	237.732	258.357	250.895	229.418	265.324	265.346	243.521	257.194	338.834	361.032	257.865	299.627	245.049	344.197	214.846	248.623	372.458	235.849	454.065
IRAK1	0.484382	0.00412983	0.0482034		18.3522	18.0779	14.6978	18.0087	15.4018	13.856	26.0891	22.8897	15.004	20.6244	17.2651	21.9918	22.8548	16.2999	31.1063	13.8684	18.657	19.0032	18.1626	15.0467	15.3405	26.0439	17.52	20.6147
RPS4X	0.607871	0.00413331	0.0482034		1060.79	1214.57	1014.51	1455.83	1088.35	1086.68	1384.81	1453.58	944.01	1244.18	1167.04	1166.29	1470.7	1794.33	1144.47	973.846	1329.21	1085.82	1846.89	1058.78	1073.24	1818.31	976.522	2072.68
TRAPPC8	-0.353286	0.00412773	0.0482034		18.9297	22.6573	25.6465	15.2167	22.4879	18.3084	21.7082	22.7825	23.572	20.6498	16.7841	22.7494	19.967	13.3299	12.9632	18.3771	16.5158	19.4535	12.1078	22.3601	21.3547	12.7136	17.8042	7.31433
ZNF512	-0.293945	0.00412472	0.0482034		39.0509	40.5751	42.7258	28.4316	38.0685	36.0402	36.3048	34.9984	41.6925	35.0791	30.588	36.3222	38.2696	24.0145	32.8396	36.9819	30.9439	41.9178	23.3481	39.2083	38.3068	19.9725	35.5672	18.0378
PPP6C	-0.323549	0.00414981	0.0482558		31.1773	34.1427	43.28	25.0997	39.1451	33.2596	29.1476	31.2858	38.6023	32.0732	26.3965	34.9417	31.3847	22.541	23.3769	30.3912	25.3363	31.5328	22.0609	35.2844	33.8227	20.3266	29.8031	14.0703
CLOCK	-0.435961	0.00415796	0.0482726		8.40177	10.7476	12.2465	7.3091	10.8233	9.32551	9.04058	11.0424	10.8046	7.53643	7.11196	11.0012	9.68286	6.23814	5.56837	9.73623	7.66238	10.8441	5.49843	10.3083	10.8369	5.75157	9.20311	3.40515
COL4A3BP	-0.47975	0.00416583	0.048286		31.4463	32.5697	39.9956	21.228	34.4666	32.175	26.1131	26.106	36.452	24.2227	26.0985	26.6716	28.4409	16.9942	20.7259	30.9032	20.0103	32.858	16.5081	36.0499	32.7274	14.4108	27.4735	10.9849
LZTS2	0.291632	0.00418136	0.0483881		75.0588	68.7841	78.5079	84.2895	73.2784	81.2631	78.4238	69.4361	78.4462	85.6631	75.6986	87.9121	94.3759	94.5977	106.363	82.038	77.8991	81.6404	84.2517	77.9499	92.0557	74.1196	91.4976	74.794
C16orf72	-0.32942	0.0042291	0.048412		30.4217	31.5563	40.3951	23.5017	35.3892	34.6336	28.1335	27.0799	35.8735	27.0341	27.2308	29.4595	28.104	19.4431	25.3559	33.6216	23.6224	30.9073	17.0936	34.6497	36.9196	26.167	32.1161	15.2388
ENDOG	0.477489	0.00423716	0.048412		101.965	120.957	82.521	151.591	132.254	124.844	107.663	116.819	90.9349	144.769	138.566	120.773	129.49	162.274	206.237	159.371	111.449	147.781	152.63	104.462	127.357	100.757	120.925	125.306
NPTX2	-0.802169	0.00423844	0.048412		30.9234	36.8933	31.4086	13.2787	47.7481	35.9292	11.6725	24.3772	42.8303	19.7369	31.4484	30.6991	12.2582	11.6796	13.3642	19.0439	18.7654	18.412	12.3046	23.6269	30.0373	7.90319	31.4391	16.3286
OTUD7B	0.73277	0.00424918	0.048412		10.9703	9.85051	12.9884	10.6492	13.1004	15.5577	20.5845	11.3638	13.6289	15.6719	10.1267	21.0096	19.8407	26.3843	38.9751	10.8535	13.4632	9.84291	15.824	11.5673	18.4641	17.1749	17.0577	12.9041
PLXNB1	0.422029	0.00425068	0.048412		53.6116	62.3428	60.7834	58.2166	58.5745	61.1991	83.8081	64.042	56.7445	70.8443	66.3709	76.1534	78.2313	63.5116	117.875	54.2595	64.7324	48.712	64.0995	46.1113	66.2693	68.3469	58.9801	54.4467
SRSF10	-0.308412	0.00421135	0.048412		18.475	22.668	24.4326	15.8288	22.4983	19.6626	22.5499	22.0912	22.2304	17.0809	18.4629	20.9012	20.4136	14.1967	14.9931	19.4363	17.4562	17.9936	11.912	23.3363	20.7845	11.7449	15.6977	9.22961
UNC5A	-0.481064	0.0042241	0.048412		65.5366	68.2909	56.5593	47.0125	52.2245	48.0672	34.3662	55.128	61.1343	51.3382	55.3337	61.2255	43.7075	30.1061	31.5113	63.4692	51.0826	60.6842	30.0237	61.3899	51.0215	27.6925	66.1118	28.8839
WBP1	0.471894	0.00421014	0.048412		133.591	130.511	139.22	176.564	150.96	131.778	199.15	179.632	132.41	174.266	167.847	166.8	174.546	198.518	190.88	123.236	164.726	146.988	200.732	127.066	116.587	161.437	139.971	200.978
ZEB2	0.781378	0.00424943	0.048412		15.8858	19.3282	23.4926	23.2386	24.4608	31.1007	40.584	37.3242	26.3265	29.0916	19.731	55.0433	32.8346	55.5045	62.75	19.8845	24.3734	15.8693	28.0645	24.0422	42.429	35.3359	26.6055	26.6851
ZFP36L1	0.523388	0.00420807	0.048412		45.0698	60.7623	59.0459	56.0047	52.7983	68.7294	71.1118	59.9387	42.1964	58.4433	54.5057	73.2639	75.6801	48.5875	77.1759	38.6146	56.0237	48.3294	67.0815	40.4144	55.6568	104.296	50.5995	48.5442
FOXJ3	-0.473148	0.00426845	0.0485376		26.3036	26.1754	28.1044	18.0742	25.38	26.7483	20.0255	21.2512	29.3935	22.0567	19.9279	23.601	22.9955	11.0895	16.2139	24.1691	15.7471	27.4594	12.1689	27.3984	24.778	12.1998	23.4827	9.19578
CFL2	0.645765	0.00427634	0.0485506		25.2018	29.9984	31.7792	26.5132	36.7367	39.186	62.8446	40.1598	36.5317	35.0009	25.6478	53.7865	49.8683	68.7766	64.6352	22.8808	29.658	21.2427	44.2053	29.4316	45.8685	35.0377	28.0005	21.9987
C10orf54	0.490327	0.00429961	0.0486798		29.5834	33.6653	31.3518	31.9785	34.2447	26.2227	33.7277	29.3543	28.09	45.1011	35.3294	33.9012	42.2941	28.3528	52.3528	26.7391	39.6621	31.2078	43.6413	26.8608	31.4068	47.7417	35.0463	36.98
LTN1	-0.587539	0.00430125	0.0486798		9.55199	11.4036	15.6173	5.76899	12.424	10.8793	9.18699	9.89371	14.0052	8.66076	8.40346	11.5139	9.49462	5.58028	7.8378	10.6304	6.42909	10.4052	4.92024	12.2594	12.9234	4.5824	9.26252	2.77197
SRP54	-0.367474	0.00431104	0.048714		50.4528	51.7858	58.4887	35.1519	51.4858	48.2594	50.2542	45.3419	58.0085	46.3509	38.3717	42.8152	49.5733	27.6386	47.2932	46.3966	37.2834	49.5123	30.5202	52.0562	48.9754	25.0047	50.1908	18.1289
DAAM2	0.74003	0.0043237	0.0487806		85.1972	80.858	103.907	118.403	119.196	99.7946	192.908	137.247	121.168	167.755	107.534	183.546	155.227	236.27	279.448	87.8879	150.771	79.0783	155.229	106.72	149.831	142.17	150.277	167.951
ATP2B1	-1.05466	0.0043612	0.0488373		233.782	133.84	374.392	119.794	310.101	240.831	86.2419	120.091	320.009	180.384	175.438	143.144	115.216	77.974	27.0237	244.691	135.88	200.432	71.9105	247.324	255.97	47.134	219.971	61.957
GRM7	-0.695529	0.00435253	0.0488373		21.9386	23.838	21.4685	14.3792	21.4894	22.7749	15.1589	14.696	23.9481	16.8132	19.6556	13.6308	15.0925	8.47887	8.63122	20.7073	14.046	24.4542	8.13062	29.7809	18.698	7.90611	19.026	5.75007
HBP1	0.459916	0.00435521	0.0488373		21.0409	24.8066	25.4425	23.8532	23.4145	26.5744	38.7663	27.4893	25.7241	23.5294	20.7106	34.7228	30.8322	35.1323	37.8239	16.8247	25.1722	18.4054	28.5707	22.2855	30.8118	32.4034	23.1073	17.5686
MRFAP1L1	-0.213906	0.00436266	0.0488373		129.64	146.81	132.343	103.963	134.351	117.867	128.565	115.397	138.114	124.022	115.546	126.07	130.129	97.4793	109.974	134.814	112.427	129.382	92.7853	152.796	122.89	83.1411	124.456	69.4723
SF3B14	0.608972	0.00434733	0.0488373		101.942	128.492	106.797	149.291	117.777	102.594	187.657	165.741	103.751	116.215	112.335	145.94	152.208	210.258	138.916	104.1	153.174	109.413	196.612	118.152	115.137	210.152	102.985	140.433
CBX1	-0.192204	0.00437208	0.0488668		106.905	114.789	113.258	82.3134	112.134	113.603	100.067	94.4356	113.466	102.072	89.9451	99.4887	98.683	79.8554	92.356	105.547	85.6972	101.402	76.0611	120.27	106.02	78.7333	100.182	61.7987
API5	-0.392003	0.00457981	0.0489721		56.7443	61.8533	70.1575	40.1559	60.7399	60.1462	50.0328	55.1727	60.8809	49.4562	48.525	57.9425	50.7852	32.7601	35.4825	52.353	36.0047	55.4759	32.1597	63.8843	57.483	29.8031	47.6365	23.7767
C7orf50	0.488968	0.00441567	0.0489721		142.788	198.408	124.982	209.038	147.821	148.384	242.567	192.556	144.845	166.545	142.146	197.622	244.868	210.875	332.794	165.759	181.042	198.953	235.892	156.715	171.149	194.554	192.867	190.64
CAT	0.628945	0.00458349	0.0489721		19.8129	25.0293	17.9632	19.8776	16.5973	27.7908	44.3697	29.3971	16.669	20.7051	21.1051	38.095	32.5859	24.0001	38.4927	14.8467	24.7246	15.5718	24.2274	18.6545	27.6332	40.6701	19.6983	16.8075
CERS2	0.49994	0.00452167	0.0489721		64.7449	63.4945	67.1865	58.6518	66.3304	89.9808	102.448	70.1547	76.7657	83.4303	67.3675	111.949	99.0615	95.3172	162.011	62.2871	67.7384	58.0914	74.5674	72.9484	112.737	77.3816	85.0923	50.4505
DDHD2	-0.397781	0.00458055	0.0489721		71.5116	67.1338	89.9033	54.1664	74.4644	70.1309	61.2235	60.7699	78.9969	60.0479	58.2961	66.1551	58.7172	42.7217	38.6206	68.6726	47.0558	66.4295	38.6161	73.4045	72.3554	38.975	61.6094	28.99
EPHX2	0.44877	0.004427	0.0489721		43.6693	44.934	46.4055	52.3697	63.6633	50.5383	67.4334	58.0847	45.539	61.9007	71.673	66.3103	70.915	80.6017	48.7439	48.1644	51.3996	53.2673	71.1355	55.4607	55.3248	56.7711	58.7989	81.5252
ERMN	0.824142	0.00448751	0.0489721		74.4716	66.576	114.52	89.5509	111.831	162.041	195.056	120.735	139.497	129.987	86.0537	255.742	171.831	264.061	315.793	92.1665	99.0938	73.5751	158.609	116.958	254.022	116.508	144.889	67.2324
GABRG2	-0.618829	0.00451209	0.0489721		102.619	115.75	109.545	56.5899	89.1128	92.2937	78.9188	70.5129	94.276	66.14	73.0161	86.33	75.1333	30.8898	60.3669	76.5494	57.7558	90.8593	38.046	103.441	81.7565	30.2358	73.5038	22.1031
LDHD	0.646072	0.00445353	0.0489721		24.746	26.3439	21.1474	24.4074	17.4126	29.8113	33.0629	25.5407	20.225	28.6838	24.4127	25.8334	32.263	30.1637	52.7647	23.1953	26.5179	25.284	25.0146	20.5142	21.1584	64.65	26.7514	19.399
LGALSL	-0.379769	0.00446186	0.0489721		24.2326	32.4661	30.6011	24.2929	24.8036	25.1884	23.6747	27.0725	25.853	21.6236	22.3865	22.8018	22.8084	15.0154	13.019	24.2296	21.6096	25.4151	16.9004	28.0145	23.2569	16.3341	22.879	11.1847
LRPPRC	-0.352208	0.00455909	0.0489721		129.666	148.251	161.99	106.96	136.781	127.006	120.337	126.619	147.625	115.714	116.077	118.211	118.124	86.913	72.5408	115.479	108.754	136.07	76.0125	147.115	135.694	84.6488	117.487	62.3542
MTMR9	-0.566111	0.00452995	0.0489721		21.435	23.3016	27.4451	13.5368	21.9438	18.551	19.1276	19.4791	24.8602	14.4333	16.694	22.2001	19.5125	9.84121	13.9926	20.9408	14.4699	22.3937	9.55099	24.063	23.6193	8.37979	19.5639	5.50299
ODC1	0.321545	0.00443599	0.0489721		47.5108	44.5448	35.6006	53.7533	42.4428	39.4773	52.5931	50.1963	45.0968	38.5409	42.8679	42.2231	51.9455	38.331	51.8667	44.0187	41.7291	44.0357	56.0883	41.3007	44.6417	46.1184	37.2899	35.7894
PCM1	-0.373883	0.00443768	0.0489721		35.6997	33.0404	47.2169	28.6799	39.3783	36.306	31.7318	33.1001	44.4652	33.01	30.6159	36.1997	34.6784	20.2611	25.0413	35.8819	27.1852	38.5927	19.1997	39.9989	39.3011	23.0626	35.0573	16.8398
PIP4K2C	-0.512033	0.00457835	0.0489721		65.9502	57.2552	70.8203	44.092	53.7625	60.0613	38.9611	46.3883	64.8266	53.7028	55.1657	59.3661	42.6588	28.8477	31.55	62.2324	44.6417	63.6362	24.6455	61.5494	57.5182	27.52	60.9166	23.2201
PLCD3	0.827114	0.00456327	0.0489721		17.4876	21.1969	10.5457	21.2864	13.0354	24.8087	27.5451	35.1851	11.1688	15.1414	15.5141	39.3533	22.8533	23.2265	33.6962	11.4983	23.1264	12.8573	23.4218	11.3	20.4418	35.398	15.9448	21.3506
POLR2L	0.660987	0.00442337	0.0489721		136.944	146.284	111.559	209.569	162.403	144.55	185.975	175.932	141.425	175.923	170.458	164.202	175.913	280.046	181.407	159.959	240.949	173.071	289.716	141.757	157.944	272.168	168.742	310.788
RASD1	-0.636542	0.00455596	0.0489721		63.4654	147.654	54.8215	72.6089	54.8437	71.4603	49.8359	73.4294	70.8805	67.0103	51.8821	95.5227	60.7483	40.0387	45.5652	115.727	79.4335	79.5644	36.8368	79.9409	63.0155	40.2274	74.8012	19.7744
RPA2	0.272043	0.00449314	0.0489721		32.2716	34.6326	35.1036	31.8076	39.9745	33.7868	49.2488	43.0716	36.608	38.0259	36.7825	43.7763	46.7919	43.9988	45.5937	34.6983	39.3705	36.8849	38.484	35.6829	41.7232	36.6754	33.9543	29.4376
RPL10	0.606619	0.00454815	0.0489721		489.759	532.466	477.451	743.276	505.493	482.077	617.127	718.961	450.759	613.234	563.816	609.167	638.208	814.394	534.24	489.093	665.118	504.419	842.998	489.445	502.431	828.605	453.574	955.813
RPL27	0.722137	0.00445489	0.0489721		1206.89	1191.05	1203.16	1989.82	1248.96	1231.7	1582.92	1691.13	1094.12	1506.57	1294.16	1426.7	1519.72	2635.54	1263.35	1113.9	1756.74	1111.81	2331.77	1141.83	1126.57	2115.56	1140.68	2476.25
RPL39	0.72395	0.00452376	0.0489721		626.287	692.21	571.464	986.216	649.298	663.648	920.396	919.2	577.265	862.901	734.181	728.753	848.781	1341.78	535.313	545.399	914.688	594.426	1102.16	613.988	614.949	1206.7	538.822	1231.79
RPL9	0.649622	0.00442701	0.0489721		535.804	626.082	520.849	800.315	554.566	548.077	831.863	733.92	476.621	620.902	571.171	723.511	803.535	1018.41	630.986	492.697	752.597	510.879	853.771	554.001	525.196	946.791	456.713	1069.33
SDHAF2	0.261125	0.00453215	0.0489721		103.027	103.042	91.0187	106.167	94.3564	99.3215	126.577	100.296	96.0431	99.0925	104.31	111.264	110.425	107.106	129.902	96.1819	116.125	100.731	105.113	94.2514	101.263	98.8943	96.4607	84.6497
SGSM2	0.632384	0.00448026	0.0489721		289.109	280.285	333.003	491.789	320.824	257.545	326.836	400.268	287.535	422.396	384.494	347.306	418.071	571.471	234.851	252.503	362.864	305.756	514.805	274.668	271.949	357.139	266.266	515.844
SMIM13	-0.35799	0.00445408	0.0489721		61.146	79.8423	80.547	52.2072	68.0211	51.1679	63.8615	54.83	76.1582	52.592	54.0324	70.7488	58.2445	37.6074	49.0858	63.6336	49.2105	62.9353	35.7553	69.8396	67.7491	40.5791	52.5374	24.9908
ST8SIA3	-0.92701	0.00447799	0.0489721		92.0122	82.2481	137.775	45.6961	100.978	88.094	43.7666	57.1118	110.902	54.7932	75.8515	56.4274	54.7095	31.3271	16.9898	80.0891	47.5776	94.3519	24.9016	90.8135	101.521	21.7698	80.189	24.975
UBR1	-0.431658	0.00449187	0.0489721		14.0102	16.7063	16.8404	9.56676	14.6632	13.2228	14.1322	13.79	14.6934	10.1861	10.3605	15.3065	15.0016	6.71296	10.5525	13.7697	10.1803	13.2304	7.42909	16.253	14.4671	7.43889	11.8495	4.44498
UBR3	-0.663148	0.00453433	0.0489721		31.8292	31.8107	44.4271	19.9557	34.4727	30.5739	23.2777	26.7169	38.61	23.0998	27.0298	28.7545	24.3135	12.942	14.7901	31.2657	18.6252	32.5792	11.7582	31.6731	35.008	12.0132	26.691	7.5027
ZBTB18	-0.521534	0.00458561	0.0489721		34.2321	40.5521	46.4509	31.5819	42.8537	35.699	21.5812	46.9436	42.7316	27.7464	27.6095	47.8317	27.4645	22.7077	14.6406	39.5062	33.0504	31.5783	19.3308	33.3134	36.8634	23.0795	33.5396	17.3108
HDDC2	0.607094	0.0046309	0.0490029		40.3888	54.1857	39.5986	61.9485	39.8163	46.6852	86.5257	65.7818	43.845	42.8576	48.4728	56.7066	59.4158	70.9405	85.3904	36.6862	61.1927	44.5814	67.5316	42.3272	43.6617	75.1767	39.4972	59.7976
HEATR5B	-0.53371	0.00470283	0.0490029		32.2858	27.9453	33.5702	16.8357	29.3431	26.4384	22.0573	22.4004	32.3581	21.5531	22.9308	24.0887	22.9916	13.0755	19.402	30.6676	16.7435	27.1239	10.9297	31.32	29.6303	12.6505	23.6926	8.92435
ITFG1	-0.49401	0.00470367	0.0490029		285.891	267.485	333.284	199.997	290.444	276.548	223.231	246.395	327.544	207.671	248.478	248.759	224.132	139.62	139.243	281.438	183.161	288.185	151.674	333.755	272.281	141.173	242.132	94.9395
LARS	-0.163985	0.00468199	0.0490029		49.8153	56.2416	57.5755	37.5679	46.1177	47.873	52.9259	49.5992	51.1969	46.1882	45.4533	46.7652	50.6335	38.7912	48.4036	49.0176	45.9973	53.6132	34.5836	53.4404	52.6953	35.9629	47.0394	30.8741
LRRC8B	-0.597598	0.00467761	0.0490029		20.7741	21.287	27.0403	15.1564	23.3287	20.2709	18.4631	19.8313	26.7865	19.0603	16.626	24.5451	19.821	12.0926	8.1177	24.0669	18.6978	28.3002	12.4791	27.9791	21.4509	9.32474	19.2184	6.21719
MRPL53	0.544083	0.00465098	0.0490029		166.83	162.155	147.613	224.467	165.798	166.494	219.854	201.886	160.143	187.373	180.42	180.238	186.772	243.009	201.737	158.818	202.781	160.23	262.433	161.825	165.239	264.1	164.71	274.188
OLIG1	0.547116	0.004635	0.0490029		98.938	117.638	95.4615	103.799	92.612	123.968	137.33	134.549	102.415	142.789	127.476	158.756	169.099	142.143	310.051	122.709	99.6557	107.812	108.695	99.5308	162.472	111.139	136.519	115.768
PCSK2	-0.923438	0.00462169	0.0490029		160.49	130.732	169.242	77.2493	151.953	149.348	48.6806	72.0637	150.661	105.243	115.934	81.6718	56.7515	31.1561	32.151	145.337	76.5025	134.642	39.6184	129.191	153.827	35.5563	135.835	47.3114
PDE4DIP	-0.349909	0.00470066	0.0490029		35.0575	40.788	37.7903	25.4079	29.6863	29.8654	35.6947	33.4597	29.5288	28.824	28.1789	37.1475	33.6142	21.0782	23.0215	39.7977	30.773	38.4676	16.8858	34.6653	34.4864	20.9189	30.9128	14.4323
PLCL2	-0.700115	0.00465358	0.0490029		44.1693	30.0863	51.1779	25.1953	43.72	38.4052	22.6367	24.8836	55.1949	32.9726	31.4643	27.5585	19.6022	18.4931	11.7631	39.2697	23.0815	34.2335	18.017	36.37	41.3667	13.5902	33.5189	17.6976
PPME1	-0.472464	0.00463831	0.0490029		157.932	149.465	150.994	96.8199	132.687	162.898	104.71	96.8245	151.732	118.633	143.703	115.376	108.223	73.6949	114.063	165.246	103.954	160.612	69.8998	158.332	134.11	66.3771	159.686	69.8635
PRPS2	-0.48253	0.00464933	0.0490029		29.6093	25.0559	32.2153	25.112	26.9287	30.3145	20.9177	23.8322	31.1412	27.217	22.7351	21.6576	21.4929	15.0742	13.2168	31.9341	26.5475	34.1079	16.0875	30.1185	26.6006	15.0287	28.6557	11.5088
RDBP	0.324296	0.00467039	0.0490029		67.9093	56.7911	65.2505	73.4198	65.6952	58.6582	81.3296	74.009	66.2586	74.8981	71.6229	74.674	79.959	82.9081	84.3659	62.6804	72.8324	67.1702	78.4164	65.5664	66.9064	62.1711	73.9867	73.8045
S100A1	0.73946	0.00470674	0.0490029		778.188	932.298	893.862	1334.91	1125.85	961.269	1235.76	1128.65	872.986	1255.78	1157.09	1004.78	1196.04	1695.12	1478	1029.1	1499.3	817.609	1738.98	873.744	998.634	2112.2	881.635	2367.97
ST3GAL4	0.579948	0.00464532	0.0490029		34.2518	41.264	29.3192	37.267	30.9717	36.3561	64.6301	49.1134	36.2871	37.8831	37.6853	56.0748	49.4775	54.6704	97.9513	32.7867	44.6427	36.8155	42.0353	31.4356	44.7351	40.284	37.1055	36.6251
UBE2E2	-0.260146	0.00470027	0.0490029		81.8046	77.9265	82.572	64.3583	88.3039	77.0942	70.3485	77.0538	79.1459	61.4852	68.0274	67.089	71.2717	53.8136	63.1169	80.4405	66.0252	81.1716	60.6742	88.1198	71.7894	47.3581	79.5566	42.7599
UBLCP1	-0.335001	0.00471103	0.0490029		29.6337	31.5602	38.6233	23.2696	38.0634	29.7299	35.925	32.4828	36.3824	29.1742	25.8997	35.9146	30.2954	19.3336	20.915	26.9289	22.5901	25.7506	20.8332	32.26	30.2445	17.9393	27.1144	11.3583
UQCRH	0.552304	0.00460159	0.0490029		457.662	525.725	449.255	683.738	473.224	422.395	784.678	563.58	432.25	537.574	484.018	522.399	594.566	795.055	743.182	478.371	622.437	487.253	724.751	492.865	428.975	773.942	471.714	626.256
POLR2I	0.481731	0.0047217	0.049043		185.787	194.5	140.04	220.602	191.956	187.244	210.242	213.287	176.413	209.514	204.003	196.665	221.817	248.042	231.968	159.278	220.415	187.28	282.55	168.203	190.934	231.186	215.777	310.002
USP12	-0.420151	0.00472882	0.0490462		44.1497	42.5743	54.7125	29.0851	46.0061	42.7628	30.8512	40.0292	54.232	35.299	32.9429	41.4963	35.2771	29.5004	22.061	40.1993	29.3868	39.547	25.8398	45.9394	46.8331	24.8413	37.996	22.1126
MT3	0.729629	0.0047639	0.0491973		1510.84	1978.03	1633.29	2965.04	1617.92	2045.17	2119.4	1861.87	1669.98	2288.98	2081.35	1670.22	2124.6	3599.55	2575.11	2281.21	2830.76	1812.61	3473.5	1631.75	1723.35	4505.77	1899	3272.67
PACS2	0.459537	0.00475744	0.0491973		66.5784	64.5982	72.0167	87.8869	72.1312	68.005	88.7818	79.3157	70.5465	81.0559	78.5419	82.555	84.5194	98.77	112.105	67.8011	85.2412	60.9378	84.2843	69.2747	73.2769	88.0055	70.0283	102.108
PRR14L	-0.447668	0.00475808	0.0491973		10.9967	9.90767	14.0788	7.82678	10.9944	11.2661	9.18729	8.71063	13.2063	9.68187	8.87489	9.64201	9.86579	6.10303	8.11003	10.6982	7.33896	10.7837	5.18975	13.4374	11.5838	5.40375	10.6716	4.18934
EEF1D	0.592609	0.00477417	0.0492328		129.243	154.132	129.093	180.905	130.054	151.078	179.892	168.274	142.451	175.031	151.145	178.243	176.174	212.222	255.4	128.076	175.979	142.944	255.791	134.804	151.144	212.974	170.76	296.015
CNN3	0.556506	0.00478639	0.0492882		116.683	166.658	131.916	179.51	149.232	135.946	224.729	195.468	117.045	163.404	149.674	174.593	205.074	154.55	215.904	105.34	169.043	111.113	162.184	111.905	142.914	230.065	111.124	178.005
USP14	-0.537911	0.00479747	0.0493317		83.9807	84.5057	99.4746	61.888	83.3218	74.6772	62.8164	65.9233	92.1994	66.0453	63.7841	62.4585	77.6247	42.5078	37.4589	83.8169	58.2373	85.6328	44.371	100.072	75.1615	35.162	73.6243	24.2103
ARHGAP26	-0.630429	0.00483537	0.0494015		62.0165	76.6465	73.5986	45.4993	51.3018	49.5429	39.095	52.0925	56.5054	39.9936	48.587	45.7267	48.2391	23.8653	20.557	63.7192	41.428	66.3093	23.5178	68.2569	58.0152	25.268	46.7932	19.9313
BMS1	-0.406456	0.00481899	0.0494015		17.2759	15.4965	20.4061	14.258	18.5185	17.4864	12.6849	13.5505	20.8754	14.7339	15.2522	12.8662	14.5601	8.9909	12.4134	17.8809	11.0452	17.0327	8.90582	18.9277	16.7764	10.0339	17.4786	10.6828
EIF5	-0.167176	0.00482753	0.0494015		127.218	145.349	140.416	105.246	130.012	119.983	139.43	128.191	137.938	116.904	106.59	131.455	127.952	113.917	108.646	116.701	113.993	121.859	97.2746	140.861	117.359	89.5951	119.7	71.575
GFPT1	-0.477317	0.00485132	0.0494015		15.4772	16.5861	20.6845	12.4926	17.6457	17.2549	14.7248	14.5401	19.7172	14.8727	13.5914	16.986	15.0956	7.84331	11.9588	16.9538	10.8691	17.0104	5.82977	18.0304	18.1977	10.2511	16.1207	5.78067
IDH1	0.406741	0.004849	0.0494015		28.4169	32.232	30.653	28.6459	26.9076	26.9555	50.0929	33.02	24.8925	32.2157	23.7235	38.6826	42.7813	28.2543	46.4511	21.1104	28.1912	27.7696	29.3884	25.315	32.1549	37.1382	25.9742	20.8685
NAP1L2	-0.577629	0.00484631	0.0494015		103.405	104.833	120.28	53.0559	103.925	96.2913	78.1451	78.0452	112.166	74.8512	82.0859	96.0024	79.0683	43.1674	82.1431	84.6387	59.9134	86.8974	39.3548	112.466	90.9441	32.0979	90.0414	25.5592
PRRT1	-0.54764	0.00485916	0.0494015		168.585	156.267	158.684	113.155	135.245	166.228	91.1293	106.119	170.489	137.839	145.229	114.096	107.87	76.2332	110.21	209.336	100.581	177.502	79.0824	175.527	159.516	73.0097	203.882	81.4305
RBX1	0.405619	0.00485512	0.0494015		187.754	218.9	176.973	235.851	206.393	208.496	246.92	247.938	191.399	207.26	213.377	235.534	242.116	273.076	268.015	201.288	251.948	199.272	258.4	184.325	198.207	271.275	193.399	224.834
C10orf116	0.949018	0.00488125	0.0495356		813.845	699.895	409.055	760.304	772.197	1241.87	997.593	1239.91	624.836	1045.34	1083.3	840.027	1004.01	1424.18	1189.7	920.534	1378.09	735.534	1889.1	593.024	890.124	2378.27	856.512	2657.64
RTN3	-0.476891	0.00489989	0.0495356		442.701	492.077	448.222	268.924	421.7	478.544	340.592	319.235	480.282	371.311	352.512	436.433	348.057	190.517	392.83	468.673	291.317	483.437	221.219	504.046	481.041	222.196	484.388	166.957
TLN1	0.365874	0.00489421	0.0495356		43.0378	42.9574	44.5167	38.6275	41.6556	50.3715	51.4004	39.8607	43.414	49.3572	41.8312	52.5663	55.7267	42.4519	75.5656	35.4869	45.9301	36.0613	40.6977	40.7721	51.5832	54.4244	43.0755	40.6827
TMEM170B	-0.408608	0.00489417	0.0495356		9.85824	12.4652	20.7069	10.0695	18.2975	13.5584	11.0793	13.53	15.7873	11.9448	9.52221	12.6307	12.2489	9.25489	8.42574	10.5846	9.89954	10.3029	7.7546	13.275	12.5421	10.4143	11.9222	7.21591
RHOG	0.676311	0.00490707	0.0495387		49.1409	49.8212	47.5096	42.9616	48.4874	74.9938	78.4118	49.1734	57.604	69.137	57.0862	80.6745	78.0554	87.9597	173.753	51.1805	59.1464	50.0264	74.8573	51.2282	85.2391	76.2527	81.5504	67.1295
B4GALNT4	0.423384	0.00499882	0.0498387		57.3852	72.798	57.2245	91.3051	56.1991	54.9083	75.8784	83.5316	56.9491	73.2423	68.1252	75.1421	74.194	74.5519	90.8955	68.979	74.5636	70.3411	75.9832	62.6407	61.7901	92.7345	62.873	78.3131
C5orf15	0.270258	0.0050329	0.0498387		30.0637	35.4305	31.1213	32.4809	32.3929	28.3645	44.1696	34.2555	32.5261	28.5186	29.2038	39.2026	40.2662	32.3277	37.8737	27.0809	29.9244	31.704	35.5203	31.0637	33.3353	34.0293	26.6301	21.81
COPRS	0.388971	0.00501486	0.0498387		261.153	259.539	205.994	278.273	223.665	214.182	272.376	287.081	186.656	209.267	245.449	293.1	283.321	283.965	314.461	245.431	247.941	255.821	270.876	235.296	207.154	298.885	233.377	272.495
GPR125	0.53524	0.00495123	0.0498387		8.6834	13.1676	11.0066	14.078	11.5475	11.0684	19.9635	13.3739	8.96575	11.8089	11.1867	15.1784	16.1645	12.3064	17.2092	8.74339	15.2972	9.78467	13.2943	9.8779	11.6288	18.2998	8.22494	10.2341
LAMTOR5	0.535704	0.00499704	0.0498387		104.587	112.191	99.793	130.649	114.352	102.554	154.034	134.381	95.1641	110.569	97.6441	116.073	119.382	177.637	126.411	96.0736	130.86	105.591	163.202	110.138	106.882	167.579	87.4994	131.524
MATR3	-0.397879	0.0049604	0.0498387		290.829	286.49	326.079	204.479	292.818	270.285	229.184	245.544	318.515	235.882	247.576	250.125	236.67	159.139	167.341	261.436	199.148	270.45	161.358	316.458	281.55	141.882	250.6	108.38
PFN2	-0.28887	0.00498117	0.0498387		630.03	725.206	728.266	535.303	745.918	613.675	566.793	690.192	735.175	621.506	542.514	693.904	602.345	462.589	376.837	571.935	565.362	593.561	498.278	723.108	596.087	427.287	608.043	330.4
PPP2R5E	-0.458931	0.0050278	0.0498387		21.4773	31.0794	27.3907	15.2707	22.5235	23.3439	26.9462	24.6862	23.6994	18.2706	17.0775	24.8926	24.7426	13.0589	17.4604	20.8091	16.4514	22.9116	10.6166	24.8078	23.8076	10.6365	18.6447	7.1038
QARS	0.375877	0.00500531	0.0498387		46.1815	54.959	48.1506	52.905	46.9621	52.0222	67.5077	56.1517	43.3432	55.9156	48.6021	54.8486	63.4404	52.4243	75.8333	42.7058	62.16	54.7266	59.6913	42.9409	48.3864	63.1752	47.5697	49.2582
TBC1D22B	-0.341171	0.00503299	0.0498387		22.3376	23.1805	21.909	16.7285	20.4539	22.4456	18.5232	16.7711	23.9401	18.431	20.6742	19.7827	17.7968	13.1944	19.1394	25.8615	18.8359	23.3308	11.8114	24.0646	21.3694	12.8651	21.1239	9.97739
TSPYL5	-0.627975	0.00494461	0.0498387		59.821	58.5697	59.6283	32.1853	47.1342	49.6723	31.8844	32.9651	53.2789	36.8987	41.0649	35.1713	41.7847	23.1081	26.104	51.0073	32.6585	53.0986	20.4527	58.7795	49.5254	17.8731	49.8524	14.6934
UBE2L6	0.453799	0.00503372	0.0498387		36.3542	41.9201	36.8853	36.922	38.4683	33.6875	48.6246	39.3657	28.7899	44.2523	38.0943	38.4117	43.3963	38.1762	48.0427	31.9917	41.0833	36.0855	40.2307	37.2896	36.3925	57.1012	25.4028	48.5755
UBE3A	-0.393073	0.00501839	0.0498387		47.2267	50.2529	57.7781	38.1457	54.2049	43.8321	42.1774	47.1358	57.8723	43.9023	40.4234	45.4106	44.9912	29.7396	26.7453	47.6244	30.9693	44.6499	31.5808	58.4381	48.334	25.7367	43.4438	21.0918
YTHDC1	-0.255121	0.00501301	0.0498387		28.7186	30.7548	33.6112	21.9924	29.6463	30.8139	27.8491	26.4426	33.6687	27.1685	24.5802	27.1252	26.5689	21.2875	26.0641	28.9161	22.0958	28.266	18.9912	35.3643	31.5014	19.1954	26.8442	15.6655
AK2	0.33929	0.00505809	0.0498901		16.242	17.2397	16.8646	16.6046	16.5319	17.0955	22.8498	19.8576	16.9312	16.9101	17.1957	19.5754	18.9744	22.388	23.3878	15.1944	16.189	15.105	18.8102	15.8495	18.5507	19.8501	16.4807	16.7223
DENND5A	0.343295	0.00507667	0.0498901		90.4309	104.286	105.836	106.726	93.1149	105.62	149.254	104.494	94.0707	104.05	90.4194	121.569	133.066	116.705	176.151	92.2563	94.9764	88.0591	85.8533	89.6432	115.531	100.467	87.4035	72.025
KPNA1	-0.402866	0.0050805	0.0498901		29.7286	33.8243	37.8995	20.3728	32.5259	34.2883	26.2289	27.1441	34.4288	26.0344	26.1011	30.3922	28.032	15.6902	23.7384	29.173	21.1457	28.7408	14.8125	32.4787	34.3544	18.4545	27.7169	10.7639
LEMD3	-0.476855	0.00507024	0.0498901		19.9231	21.037	23.3398	12.8097	21.1685	19.29	15.0164	17.2018	22.749	16.4579	16.8009	18.6713	16.8645	9.7114	9.91548	16.5348	13.5187	17.8217	10.4467	20.6888	20.7284	8.73005	17.7507	6.59574
NACC2	0.617453	0.00507575	0.0498901		53.347	66.7105	57.0654	79.463	72.8303	54.7846	115.268	74.055	54.6377	79.3334	56.9649	83.2039	104.889	88.0096	150.879	55.9825	79.5618	53.4573	71.8723	48.951	58.1027	80.9828	56.7651	75.3751
SFPQ	-0.360459	0.00506342	0.0498901		101.098	101.056	95.3759	62.4835	96.4967	88.3823	86.9686	91.8558	112.837	84.6468	81.9748	96.1923	85.7329	65.2643	91.9035	110.591	72.0197	90.958	50.5977	119.672	98.4279	48.8208	91.5198	41.627
RNF38	-0.314965	0.00509504	0.0499648		45.5488	48.0601	53.6228	32.4451	44.8772	43.9748	42.4644	43.1524	50.3835	37.2228	37.0572	48.6594	41.5688	26.4638	38.6144	39.7434	30.4147	43.3663	23.6375	48.5419	44.1377	28.8694	40.8956	18.531
MAP4K4	0.76527	0.00511354	0.0500779		36.045	46.7717	48.2705	62.7374	54.765	68.385	95.9069	69.3245	48.7396	56.3194	45.1916	85.3573	74.7322	101.854	109.813	47.2668	66.1171	37.1953	71.6904	48.6389	66.3447	122.734	54.804	90.7565
TXNDC11	-0.356961	0.00515365	0.0503786		37.9595	37.1445	38.4198	27.0147	34.1663	38.0418	25.6006	28.4955	39.9024	32.6565	33.6516	30.5906	27.7205	20.024	23.0327	39.0877	30.6496	37.6244	21.187	36.504	39.8396	23.2342	38.0294	21.8495
ZNF248	-0.234261	0.00515824	0.0503786		22.583	23.9658	25.9427	18.884	24.7829	23.1264	25.1612	21.2378	25.7411	20.9036	19.9605	24.1252	22.0858	15.1961	17.6484	22.8499	17.3898	22.2066	17.252	26.1776	23.0368	15.3858	20.7268	11.9549
FBXO7	0.333765	0.00519408	0.0506344		93.2141	96.3601	103.153	98.0355	104.664	119.954	129.998	96.1747	97.1253	117.498	96.1376	105.443	128.129	107.055	173.21	90.9417	96.6387	96.1553	110.972	108.304	126.788	111.664	112.703	93.3614
MGST3	0.385448	0.0051985	0.0506344		443.304	387.063	435.827	541.779	402.337	398.766	575.214	571.274	445.875	455.306	555.539	494.93	464.219	557.094	522.369	368.669	507.008	462.641	441.317	393.732	409.489	534.789	423.597	506.748
ZNF84	-0.344073	0.00522683	0.0508416		14.0841	13.552	17.3592	11.4181	15.0828	12.7261	12.6572	12.7699	16.4156	12.336	11.4229	14.7976	14.6051	9.68509	8.21193	13.3319	11.3486	14.4142	8.85026	15.7928	13.6844	7.25813	13.4537	7.45095
B2M	0.789244	0.00523734	0.050875		397.924	625.526	467.336	589.726	504.329	451.956	1143	863.794	382.319	585.414	522.618	783.187	814.851	771.814	692.534	352.343	691.391	429.104	854.284	384.573	531.933	1224.38	375.876	817.281
ENHO	0.629656	0.00525684	0.0508835		551.025	659.243	659.981	982.059	787.291	583.119	996.485	787.474	638.683	862.913	711.053	836.397	900.612	1058.38	1168.22	608.44	942.264	609.037	1086.17	554.39	590.198	990.133	647.557	1239.01
MAL2	-0.752155	0.00527356	0.0508835		113.011	85.775	130.133	64.9471	123.623	98.431	48.7606	89.1059	143.379	75.1589	83.7351	82.4938	48.1474	46.3328	20.8365	75.2317	68.9167	73.0476	41.0534	115.056	102.771	41.471	90.3158	49.712
SLC12A5	-0.652153	0.00527173	0.0508835		293.354	230.93	321.246	176.689	255.233	259.568	138.219	148.988	296.982	209.728	233.363	167.537	172.434	113.74	125.149	282.45	157.162	279.879	102.641	284.472	227.347	84.2582	244.305	97.7582
SLIRP	0.648989	0.00525768	0.0508835		418.898	457.84	396.806	588.072	437.64	414.205	585.097	571.844	404.082	514.462	495.518	509.381	566.572	828.317	457.464	414.582	646.148	428.207	862.188	412.791	402.619	732.559	400.434	791.101
ZNF853	0.573208	0.00526049	0.0508835		38.017	52.6467	29.5779	56.9488	35.071	42.3746	55.2583	45.3672	26.0542	40.9652	35.3783	42.5155	58.4698	48.0685	62.6392	37.1288	43.7163	39.9315	45.9114	33.1443	30.4392	61.972	32.6492	56.3258
ARFGAP1	-0.36575	0.00535074	0.0509294		65.3748	66.0104	68.0612	51.5333	59.1236	68.99	51.382	48.5935	67.2394	55.3226	60.7712	54.9308	51.4641	39.2948	55.6204	79.1357	51.1114	69.0074	39.0031	74.1027	68.3865	37.5339	78.7776	33.8208
CHRNB2	-0.538519	0.00532676	0.0509294		51.8921	45.4658	51.7779	32.8321	41.0356	44.0394	26.0179	28.0797	47.3758	34.8104	41.7501	32.2759	30.7811	21.7659	23.0496	50.4964	32.6492	47.9383	20.4477	49.3993	42.9838	20.5089	45.9994	21.4001
COQ4	0.36632	0.0053298	0.0509294		44.5261	31.3756	37.8226	51.9753	39.6006	42.0587	49.9924	51.1282	36.6999	45.9643	52.0465	48.627	46.2523	47.5253	52.7897	44.6291	34.1214	52.4084	50.426	48.8825	33.6113	46.2641	50.3944	41.5508
ITGAV	-0.521836	0.00530743	0.0509294		48.5695	41.3799	66.141	33.834	59.9825	48.1723	37.5602	43.353	59.566	40.8405	44.1619	39.1918	36.3912	22.6777	24.7689	45.7922	31.5526	40.2406	23.8525	49.8805	51.6238	21.3325	38.4797	17.9632
KANSL2	0.315257	0.00531114	0.0509294		21.7595	26.9515	21.0705	29.7245	23.2847	23.355	33.3985	28.331	23.3406	22.9306	24.5745	27.3854	29.9543	26.6155	27.2325	22.1216	28.0136	25.3254	28.6072	23.5923	24.0715	28.9014	22.4773	17.0435
MNF1	0.652905	0.00534221	0.0509294		137.709	118.035	128.136	181.697	141.194	122.23	151.088	153.386	108.003	135.22	154.639	129.46	136.864	245.943	126.613	128.203	171.272	122.423	248.969	110.208	125.917	191.946	115.251	244.272
PHLDA1	-0.528933	0.00533803	0.0509294		25.0867	24.9464	27.8963	21.4679	27.2772	25.8839	15.344	21.9787	31.8965	21.3898	21.8563	20.8191	16.5358	12.7321	12.938	25.5349	16.0826	28.6505	12.8264	30.1822	29.2874	15.1911	32.5054	14.1752
RPL13	0.637414	0.00534807	0.0509294		363.925	430.881	404.934	647.618	425.513	407.455	457.492	569.202	376.205	493.056	476.32	496.695	518.342	662.233	516.932	465.244	559.257	460.641	859.366	430.165	420.978	755.829	427.87	911.977
SEMA4F	-0.69163	0.00535614	0.0509294		50.4155	56.6491	51.6082	30.9905	40.8659	43.4078	25.973	31.5027	52.5649	31.4969	44.6379	38.275	29.8169	19.8376	17.1129	52.6357	23.7825	39.5632	19.8603	48.1647	40.0045	12.8146	37.533	13.8506
TMC6	0.69724	0.00528921	0.0509294		19.2379	12.8187	19.6447	18.3872	13.1508	21.2035	35.7024	20.9739	23.3338	25.0413	19.5992	37.8484	29.1752	32.5747	59.0621	15.2347	16.17	16.8295	24.5625	22.7766	29.941	13.3762	26.3036	12.1947
TRAK2	0.524626	0.00534917	0.0509294		21.2534	23.8826	26.7094	26.5973	27.4692	21.2332	37.9233	34.0164	26.9499	29.0856	19.8543	38.3115	38.3325	52.854	44.7079	22.7316	30.3711	29.11	33.007	26.4638	28.8741	29.4254	26.5136	25.495
R3HDM1	-0.440891	0.0054056	0.0513318		36.7093	39.0268	37.047	26.5587	30.5607	35.1074	30.1768	43.8053	38.7916	27.3818	30.9302	42.5719	29.5752	18.6355	28.6741	35.0759	25.579	36.1481	14.8828	42.0411	34.9911	20.9788	39.4279	11.5141
LENG8	0.641437	0.0054239	0.0513551		32.8964	30.2331	41.0252	63.3039	35.6764	29.6252	94.1144	93.5143	48.5568	67.4128	52.8397	68.2614	76.055	71.5029	69.8577	28.5894	45.5151	42.0084	62.183	37.9937	33.344	27.1951	41.1641	40.1003
RAB9B	-0.476237	0.00542946	0.0513551		44.4241	42.958	57.9698	39.91	56.6737	44.149	36.8929	44.5555	59.827	38.4686	39.124	38.0878	38.3472	33.3757	20.6029	50.3523	35.4825	47.2194	35.1716	57.88	41.2673	21.8922	41.0004	20.9208
UBQLN2	-0.680252	0.00541547	0.0513551		155.217	118.271	162.292	79.7325	139.273	142.822	75.8341	75.7926	157.637	111.196	115.836	90.8166	92.5026	56.5713	61.3953	137.485	76.1709	131.277	48.7084	159.235	132.425	45.7564	133.427	43.3616
DNAJC16	-0.585445	0.00544341	0.0513762		13.0204	12.0015	15.0925	7.11981	13.7707	13.0275	8.60423	8.99605	13.2014	8.94357	10.7814	9.63905	9.7768	5.21099	8.14203	11.5101	7.50832	10.8749	4.14164	13.5119	13.0106	5.31807	12.6771	3.34695
TIMP3	0.425095	0.00544597	0.0513762		113.718	134.065	113.755	121.387	115.947	121.356	158.738	107.584	106.379	119.915	111.818	112.982	168.966	87.2092	211.832	99.1876	128.057	109.131	113.824	97.0021	117.69	184.632	92.2202	91.0871
ACSM5	0.679745	0.00546018	0.0514101		12.7294	16.5857	22.2662	28.0091	17.6387	15.7844	38.6396	26.7769	19.433	29.0152	19.2364	29.7452	36.7281	27.8368	34.8039	12.5301	29.6074	15.1168	28.4895	16.7766	20.2079	21.3279	16.0255	23.7242
ACTR8	-0.242955	0.00567198	0.0514101		17.7676	23.3746	22.0541	16.3267	17.7374	18.1126	18.4104	17.1799	22.4552	17.9978	17.317	19.8979	18.8346	13.8943	20.2167	20.7851	14.5348	20.6739	11.5187	22.9002	20.6523	13.0639	19.4533	12.4191
ATP5O	0.53138	0.00559525	0.0514101		891.628	908.211	816.573	1259.66	937.333	909.533	1339.5	1225.4	736.856	947.265	947.833	956.104	1040.67	1372.77	1037.22	777.241	1119.89	877.954	1354.6	806.642	822.889	1225.91	814.246	1277.63
BLOC1S1	0.577672	0.00573196	0.0514101		487.411	431.31	466.438	710.383	513.892	479.762	595.11	597.005	454.495	638.912	552.121	515.807	568.864	889.47	601.654	516.206	708.832	562.627	879.308	509.346	519.528	651.17	528.269	1023.54
CAB39	-0.249158	0.00575461	0.0514101		65.4694	75.5593	88.2237	54.2983	79.1537	69.304	66.92	60.0378	76.2559	57.7319	57.787	63.5586	64.7559	49.5819	56.8309	64.861	49.6431	64.6014	46.2091	72.0244	72.8059	50.2455	61.5387	35.7368
CD9	0.62629	0.00566755	0.0514101		59.3013	59.31	52.5133	51.814	70.9106	84.8245	113.823	87.3079	79.416	75.5363	77.7946	114.567	101.726	102.632	188.377	60.6519	76.0018	46.689	91.8322	62.1961	127.529	69.3175	94.5713	55.6753
COX7B	0.78014	0.00556257	0.0514101		919.46	1061.25	893.231	1563.81	1025.97	911.972	1558.79	1430.15	975.095	1138.08	1057.23	1118.3	1182.99	2605.01	1082.32	940.407	1631.27	1013.33	2191.92	945.604	940.271	2132.79	953.36	1954.2
CPD	-0.547057	0.00567319	0.0514101		33.0958	37.3772	33.8633	18.801	30.6824	28.3632	23.9234	26.9255	36.2208	23.5682	22.4354	31.9732	24.9881	15.3523	16.6064	32.6431	19.5571	30.8367	12.6919	36.6851	39.3753	14.3085	26.1325	9.58799
CSDC2	0.610936	0.00572157	0.0514101		50.3704	59.5578	62.6524	71.7393	61.104	58.1263	97.4892	55.5393	49.0755	47.7185	66.7236	60.1486	94.3199	63.5365	162.813	48.5859	60.0217	46.9167	72.1189	51.8737	65.0062	111.207	76.8298	73.4787
DNAJA1	-0.399822	0.00559608	0.0514101		502.387	543.106	559.714	355.38	507.147	493.482	402.764	397.053	522.734	373.884	492.608	460.526	366.53	278.895	371.253	548.985	366.972	471.541	266.914	556.949	524.354	232.738	433.789	229.956
FAM49A	-0.657854	0.0055835	0.0514101		106.461	105.378	113.811	64.408	97.7484	96.969	65.5562	86.203	124.326	77.7595	88.7491	97.5664	80.2202	43.8586	29.1767	105.801	65.0171	102.299	43.3594	116.598	110.696	37.1628	97.3785	34.1457
FUBP3	0.283268	0.00547759	0.0514101		30.536	32.4155	32.7357	33.9879	29.5475	27.5405	41.8675	38.3122	32.4513	39.0281	31.8753	37.3075	40.0212	32.1176	41.0742	22.3752	30.8704	31.6266	24.7004	29.0987	34.196	33.8883	31.6069	24.9331
GLUD1	0.468756	0.00553868	0.0514101		346.121	300.328	363.736	439.109	286.272	302.711	422.447	317.632	325.998	395.254	325.259	328.756	504.059	343.368	431.794	312.824	411.759	366.791	361.204	299.743	297.559	570.527	309.774	443.818
GSPT1	-0.227333	0.00565701	0.0514101		35.8869	35.9204	46.1253	27.247	39.3506	38.6043	34.586	33.1061	40.9851	35.2668	30.1243	36.7356	36.7696	25.7916	31.2317	35.6625	27.5216	34.3281	23.3202	37.3757	38.141	27.1171	34.1801	20.6949
ISLR2	-0.826162	0.00552652	0.0514101		81.1371	76.587	79.5134	55.9112	69.9531	78.4628	38.366	36.9573	87.8494	53.246	75.2382	42.9924	34.8172	29.3225	15.0427	89.697	60.0459	79.8922	26.5946	82.9839	74.2034	27.8706	90.0468	28.1597
KHDRBS1	-0.373673	0.00565065	0.0514101		145.506	147.051	153.142	93.6444	136.871	138.213	116.119	108.206	152.268	137.827	118.167	111.229	127.635	83.5697	91.5804	146.274	93.7511	149.03	84.3185	168.434	135.602	80.1344	131.943	65.3565
KIAA0232	-0.340859	0.00573631	0.0514101		32.8547	35.7503	43.9155	22.2651	36.4989	34.9419	36.3053	28.193	38.7183	28.3479	26.6551	34.1716	32.47	22.3842	32.6171	32.5448	23.9951	36.9506	19.6715	33.6507	40.8163	20.2383	36.8135	16.813
KIAA1279	-0.300444	0.00553782	0.0514101		79.4586	75.3941	87.6714	50.5436	72.2956	73.3804	70.7708	62.5208	79.1164	71.1224	65.6787	70.2239	64.3017	43.8194	68.7086	66.1144	55.1527	65.8383	38.8491	74.5176	72.9874	43.4824	73.3074	31.8505
LAPTM5	0.466549	0.00554317	0.0514101		49.6509	56.5526	44.0863	41.4059	44.5755	59.7995	69.5331	62.6332	35.5551	46.1643	45.3563	58.8423	82.8933	49.2951	49.9701	37.5284	53.8662	48.9805	59.9545	37.1447	56.6241	66.3708	36.7011	41.3918
LRRN2	-0.606549	0.00559171	0.0514101		137.961	151.397	152.445	89.1689	131.233	153.107	71.794	79.9297	142.068	96.8101	138.913	96.6606	82.93	51.9754	68.1793	154.189	89.1424	150.773	59.8198	145.883	139.561	61.223	136.944	59.7464
NDUFB7	0.496521	0.00565818	0.0514101		491.188	444.268	427	590.965	529.698	473.098	611.612	519.647	451.426	556.146	549.727	493.3	567.438	754.885	630.998	536.534	678.022	560.822	743.681	493.72	498.871	723.213	522.168	804.587
NEK9	0.277399	0.00549887	0.0514101		25.9054	27.8292	27.3444	26.7612	28.6144	24.7766	43.7112	39.9577	28.9042	33.3533	30.3232	37.068	39.3707	31.8651	39.5343	21.7766	29.5756	28.2368	27.8687	31.7523	28.0635	26.07	29.0208	20.7889
OPLAH	0.532946	0.00572446	0.0514101		23.0293	16.8366	24.1498	23.5511	19.3859	19.468	32.5062	25.4257	17.7782	29.1026	31.4568	26.8379	32.5869	21.6144	35.9594	25.0242	30.8681	22.7101	29.2968	17.8122	19.2027	23.2975	15.667	28.6929
PCDH20	-0.639459	0.00562121	0.0514101		7.39734	21.118	14.7236	11.9202	22.8406	15.4588	17.0539	10.0434	13.4073	11.3287	11.5094	13.4625	16.0899	6.51795	6.43734	20.3153	18.28	14.7913	10.9184	13.4908	13.9244	7.04628	12.8475	3.99703
PHF20	-0.405853	0.00562217	0.0514101		22.2163	23.6608	27.4174	15.9328	22.7544	23.1513	18.5019	19.5906	23.1308	18.1127	19.4909	20.7775	18.6861	13.4472	13.856	22.2419	15.0675	22.2489	10.9033	24.165	23.8142	11.1221	18.835	9.10238
PITPNB	-0.166938	0.00570372	0.0514101		29.885	40.1906	35.2119	29.1219	36.7053	35.0453	35.8761	37.2248	34.6136	28.8722	30.0461	37.8031	34.1124	23.6848	30.9407	33.0736	29.3348	33.7144	25.3452	35.8712	35.8701	27.2757	33.9861	20.1328
RAPGEF2	-0.399169	0.00566398	0.0514101		53.267	56.0923	58.486	36.5144	49.2485	48.3429	41.4561	45.3391	52.0339	41.8902	45.3965	49.5276	45.8493	26.5642	30.1326	46.8818	40.8691	51.1089	24.0577	55.4519	52.6731	26.9922	46.5874	20.0814
RGS4	-1.12272	0.00575667	0.0514101		71.3434	140.875	121.934	55.3153	114.101	139.393	40.3506	172.072	129.447	84.5041	81.139	347.533	35.1591	29.01	25.0767	110.121	98.5623	119.091	25.5888	69.1786	163.619	42.7677	204.961	53.0035
RPL6	0.570423	0.00567621	0.0514101		798.714	791.069	739.492	1094.72	760.591	739.369	976.071	1067.09	683.377	939.328	852.128	743.856	1026.62	1208.46	829.29	760.552	1071.72	827.382	1314.9	784.576	757.209	1224.17	705.398	1381.91
RSPH3	-0.276495	0.00574045	0.0514101		28.0641	27.7934	31.5346	25.3154	30.7356	28.906	29.8483	23.1826	33.2815	28.2651	27.1396	22.2173	26.8016	18.7566	24.8762	28.678	25.4499	30.7306	18.6593	28.732	28.8783	16.2962	31.8507	19.3162
RTF1	-0.333241	0.0057504	0.0514101		53.8569	53.0977	56.1392	41.8094	48.1313	49.2746	44.2092	43.5218	54.6251	45.8022	45.9318	46.9292	47.9579	31.4444	33.1622	50.783	39.3773	54.7292	28.7631	56.4866	51.0919	26.0526	51.4498	27.4779
SAMD12	-0.55732	0.00570438	0.0514101		20.164	18.8723	24.2238	12.8899	21.0914	20.2243	17.0134	16.7989	22.0712	14.5697	15.8288	19.6411	15.182	11.624	11.7916	21.6702	14.7031	23.3184	7.85174	22.6111	23.7576	8.06258	19.395	5.78061
SCN2A	-0.859227	0.00559565	0.0514101		98.1527	85.7123	126.48	53.2157	107.589	88.9017	50.7258	64.7461	109.023	67.6715	69.6472	79.7549	65.2763	28.8075	22.914	97.4351	49.9114	97.2892	30.7272	103.087	105.321	21.4731	82.0422	20.1706
SCN2B	-0.563689	0.00567658	0.0514101		279.661	288.054	317.323	170.245	299.604	296.842	164.911	166.755	298.715	215.508	275.133	194.149	178.843	132.788	140.941	324.045	182.129	295.625	119.038	305.009	296.158	123.34	242.707	138.747
SEL1L	-0.541788	0.00563399	0.0514101		30.4898	37.0859	41.2162	19.3875	33.7575	31.1674	27.8385	23.7509	37.8337	23.5435	23.1946	30.2482	28.5714	13.0573	26.5001	28.5107	19.1217	31.6974	14.5581	38.039	36.7099	14.2397	29.1285	9.24121
SELK	0.525883	0.00569278	0.0514101		113.679	111.903	98.3399	128.045	115.088	115.814	155.432	135.432	98.2271	113.359	116.077	114.064	121.218	156.341	125.242	92.755	131.599	101.188	164.522	97.1124	102.169	186.745	102.277	138.431
SLC9A7	-0.967332	0.00575571	0.0514101		67.8474	46.7748	66.0252	31.3775	65.996	59.9108	21.098	24.5507	77.1456	47.9752	52.5314	23.719	31.3557	19.1054	16.9383	81.272	27.1889	55.1563	18.9888	79.941	57.0025	13.8986	59.7863	17.38
SPIN1	-0.335358	0.0055846	0.0514101		146.62	164.274	177.426	123.273	151.529	139.943	132.901	139.076	160.891	127.414	118.663	145.286	150.676	96.3349	85.2822	143.799	118.223	153.524	98.8973	171.339	141.359	87.4728	130.908	66.6991
TMEM125	0.997685	0.00568396	0.0514101		32.6662	16.4651	25.4048	19.2746	24.3692	36.4594	51.7665	26.7661	38.445	45.1487	31.2318	55.0449	54.4144	62.286	150.862	21.9787	25.4064	20.4408	38.8364	27.3936	67.0297	18.8255	55.8373	22.2663
TMEM131	-0.464432	0.00571857	0.0514101		25.009	27.1152	30.0378	16.3404	23.5907	27.7005	19.7189	20.111	26.2323	19.9942	21.3852	21.1269	21.8266	11.8998	19.977	24.2924	17.8877	27.5779	11.283	28.6267	27.0352	14.23	26.9168	8.21136
TRIM37	-0.268844	0.00557551	0.0514101		55.5658	65.1508	64.4345	43.7464	55.4693	54.3229	58.8558	53.8325	56.7338	55.8632	46.4767	62.7331	59.1854	35.1107	45.7758	56.5196	51.9252	62.0667	34.0698	55.6134	56.9983	38.8338	55.2667	23.1344
TTYH3	-0.315497	0.00573906	0.0514101		85.6344	102.019	82.3608	60.2712	86.1302	87.5726	61.009	74.9852	88.8285	62.5897	81.6139	92.0368	71.2314	49.1589	79.8129	90.1653	70.5596	84.0267	49.4109	83.9563	84.8775	53.6133	92.8826	49.7122
ZBTB22	-0.273118	0.00560328	0.0514101		32.9294	31.4821	35.0463	24.8843	32.9348	33.4078	23.6711	24.3511	34.8201	28.1663	29.2388	28.001	25.9119	20.5634	25.4812	36.5934	26.7761	29.4541	22.0732	30.1319	32.3964	21.9585	33.4711	22.3389
POLR3A	-0.644071	0.00577627	0.0515212		27.8451	23.7024	32.4973	15.534	24.225	25.9267	16.3938	14.1719	31.7607	22.1503	25.1091	17.9847	16.9403	9.73679	16.5238	26.3771	15.267	26.4832	9.21598	26.9084	24.7363	9.59236	27.0578	8.34601
ACSL3	-0.420053	0.00590492	0.0515394		44.3003	57.0865	60.9731	41.0348	50.0717	52.1002	55.3793	43.2338	50.7644	41.1422	35.9151	53.0134	55.7798	25.9071	40.3828	56.4811	39.7156	56.0079	27.9736	49.7222	51.827	28.0232	52.418	15.2072
ADAM23	-0.630336	0.00587023	0.0515394		79.594	71.3484	87.2034	55.2593	78.1502	76.3587	60.9179	43.7973	76.0029	61.2193	65.2764	56.7257	56.9118	24.0885	39.6749	90.5612	51.815	79.4021	26.2809	78.9895	72.397	29.5326	67.0751	20.0034
BAHD1	-0.359752	0.00590653	0.0515394		35.973	31.0904	42.3593	27.1641	37.9035	36.8808	25.6133	23.6474	41.9465	31.7378	33.143	27.8091	28.3348	21.2866	26.7165	40.4016	28.1187	37.9526	21.9404	34.9671	37.0248	21.859	39.6816	22.5701
BPHL	0.697518	0.00580063	0.0515394		26.8448	36.887	27.9784	47.303	27.1282	27.6335	50.6868	38.7677	28.7399	31.5153	27.995	39.3036	62.2262	61.3387	51.7594	21.6284	58.658	36.6619	58.5456	24.8744	21.3901	39.0379	28.3885	34.9497
CALU	-0.552372	0.00579275	0.0515394		55.9336	51.1336	60.3542	36.8354	61.0349	54.2562	34.3902	47.3531	67.0434	45.0857	51.5209	43.6438	36.9179	23.4972	22.02	53.4693	36.3293	51.1765	27.5015	62.6697	57.1281	24.0944	47.6673	24.5913
CD47	-0.529622	0.00591436	0.0515394		78.0612	71.2637	125.237	51.0161	107.963	83.1019	64.3103	67.8718	105.592	71.3471	68.7599	86.4857	67.5955	40.1259	58.5289	72.2788	56.7659	72.2074	40.3169	101.686	96.004	39.9289	77.0517	25.7954
CMAS	-0.309031	0.00587193	0.0515394		138.275	158.353	140.115	104.221	129.804	128.3	126.18	120.475	144.142	105.642	116.815	136.973	118.169	85.7941	130.118	143.789	104.75	147.918	80.8409	158.455	133.833	84.504	137.438	56.2091
EMC4	0.345519	0.00591013	0.0515394		62.0305	65.705	59.7505	81.4469	74.8893	59.6237	86.7556	74.6658	66.6129	73.1778	61.747	81.5368	86.134	65.4047	66.1037	46.3326	64.8941	55.6897	71.8171	69.3285	53.5131	70.2665	51.5188	47.9896
HIVEP2	-0.655849	0.00580766	0.0515394		64.9024	47.2416	77.8838	37.9897	67.859	58.3618	33.6617	49.6611	82.4258	46.0425	54.9926	52.6904	35.3826	30.8439	19.3993	54.7601	38.5352	52.4217	23.3064	63.614	67.314	23.483	60.7198	28.5615
2019-03-02	0.2757	0.00587989	0.0515394		119.447	102.133	112.517	123.277	103.562	97.7173	107.241	116.713	121.413	143.784	109.58	125.569	153.443	97.0817	121.461	110.049	107.206	114.551	122.625	98.7591	105.226	106.564	101.75	78.754
MT1X	0.784464	0.00589358	0.0515394		257.687	191.327	139.249	124.738	177.061	86.2793	259.987	277.875	144.902	264.149	189.893	259.724	289.494	240.778	225.744	93.1844	165.405	152.958	399.152	132.246	121.143	269.39	196.018	308.658
NDUFAF4	-0.368719	0.00589906	0.0515394		58.597	60.6664	83.6633	54.9493	79.1	56.1056	62.6951	56.9304	83.5919	50.0986	54.1912	54.0732	53.0275	47.2641	37.7813	56.6746	50.234	59.1287	42.9943	65.8738	57.946	41.2515	55.7597	25.7785
PCMTD1	-0.363036	0.00585324	0.0515394		20.19	22.8772	32.4427	16.4723	28.7316	20.1074	21.3509	22.5504	28.0571	19.8533	20.4309	21.5768	20.2769	15.627	15.044	21.1554	16.8465	20.2302	15.9808	24.4514	23.1571	13.671	18.0598	10.6411
PLD2	0.625474	0.00586411	0.0515394		12.8473	13.6904	14.8417	17.2966	14.3778	10.6758	26.2553	20.3315	13.0065	18.8613	16.1869	15.3268	27.8531	13.7159	31.3535	8.23396	18.9676	10.9994	19.738	15.287	11.2524	22.1328	16.2349	12.5174
PLK1S1	0.366933	0.00581602	0.0515394		22.8276	23.2827	21.7333	20.7445	23.1077	25.35	40.4924	29.6542	25.8794	27.8377	24.2863	31.6048	29.947	29.8445	44.9081	25.8326	23.3784	25.928	26.8154	26.6221	33.2988	29.5768	25.8699	17.381
RAPGEF4	0.708515	0.0058054	0.0515394		168.263	130.03	238.223	291.867	255.604	183.584	288.23	428.089	205.171	225.435	249.397	465.476	284.861	446.041	198.95	156.232	204.818	161.085	297.066	185.183	256.087	246.444	187.528	317.191
RPL11	0.675287	0.00590134	0.0515394		997.582	1075.42	971.525	1590.44	1086.98	1003.39	1335.71	1347.8	937.736	1205.3	1111.71	1161.42	1260.52	1920.8	1030.51	1058.25	1395.27	1072.67	2288.1	1059.68	1030.93	1833.39	987.616	2203.39
RPSA	0.676786	0.00584339	0.0515394		1007.93	1522.99	1272.89	2429.04	1539.13	1482.32	1880.58	1727.59	1166.19	1653.88	1503.64	1408.56	1865.45	1762.43	1845.56	1105.01	1521.04	1123.99	2097.44	1126.09	1190.69	2486.03	1131.32	2958.36
WIPF2	-0.346457	0.00582272	0.0515394		36.493	36.7014	41.7447	24.4147	34.6932	36.9296	31.1531	29.4369	39.4019	30.5378	27.0583	37.2509	31.6561	21.4779	33.687	32.7879	26.0996	35.2571	17.9234	38.4847	38.2883	20.7067	37.3966	14.4457
ADO	-0.388264	0.0059394	0.0516326		26.4576	20.9034	29.7966	18.9056	29.341	25.7115	17.9654	20.8904	28.1967	22.0035	19.6072	21.5624	19.5966	16.9053	15.328	26.543	18.7617	26.7742	13.9601	26.5729	26.7062	14.0829	25.0776	13.0104
KRTCAP2	0.538072	0.0059338	0.0516326		201.075	191.451	207.056	257.523	216.26	220.977	223.391	233.714	200.143	247.001	230.715	202.418	218.716	312.694	271.375	206.626	261.251	196.335	316.666	195.539	217.324	342.425	203.347	353.92
FAM115A	-0.689034	0.00601277	0.0517703		200.814	173.293	222.336	111.82	169.776	150.122	120.602	104.745	170.12	126.771	147.614	106.255	131.629	66.211	81.4003	194.306	105.507	187.376	56.7744	181.204	170.528	64.3236	180.464	40.038
KIAA0317	-0.529633	0.00597838	0.0517703		46.01	40.9098	49.8916	32.3459	42.254	44.6094	30.5984	28.5794	52.3749	33.0568	30.1094	26.9998	33.223	24.4135	24.3786	47.3986	33.3021	47.4324	15.5066	49.4144	47.5125	21.4043	32.5911	18.1825
NCOA1	-0.5563	0.00600968	0.0517703		95.2014	87.6235	113.051	63.6302	90.1926	98.2444	58.1641	67.653	101.481	64.9287	83.8664	71.762	60.1938	41.1654	33.5729	87.1167	56.3406	88.205	40.1125	93.76	93.0411	47.224	83.8526	39.2293
NLN	-0.412168	0.00596365	0.0517703		11.4288	8.50443	15.4109	8.24115	12.4602	11.8251	9.54027	9.37754	13.4354	10.1644	8.65473	10.3542	10.1251	6.85643	8.4859	11.5149	8.00684	12.1833	5.55224	12.7865	12.7469	6.73536	12.2758	5.66114
PPP1CB	-0.437358	0.00598851	0.0517703		89.115	99.4107	121.23	76.6562	119.974	92.7633	78.3065	94.8085	119.785	84.3676	83.9414	88.7361	77.5801	69.1685	44.2783	98.7228	63.9844	87.5016	65.8075	112.003	89.0193	52.6123	76.6194	45.0318
PRKCD	-0.80489	0.00600555	0.0517703		69.8797	60.0611	80.8899	51.2883	68.607	79.4421	34.4972	27.7881	91.436	45.222	77.9929	28.6855	47.7227	31.7431	16.3934	95.4821	58.016	72.7729	25.7552	67.0734	64.8279	25.7023	89.3327	30.7794
RPL28	0.587058	0.00600831	0.0517703		107.798	68.7304	83.937	116.281	77.5258	82.3037	82.8773	83.6296	84.2297	96.1803	105.86	81.0073	102.187	133.867	86.0014	83.1052	127.21	81.9926	138.196	83.5235	78.6713	119.888	80.9557	159.906
ZNF410	0.372841	0.0059873	0.0517703		29.6436	35.0875	28.6553	35.7124	28.3041	27.1612	43.8567	40.4891	27.459	32.8022	27.1616	35.9331	37.0067	38.6617	42.4452	27.5777	34.8506	30.5232	40.5421	27.5167	31.1457	33.9918	29.2057	23.8186
COX14	0.688777	0.00602217	0.0517893		196.507	206.658	161.428	310.884	207.143	205.069	293.715	269.705	176.478	233.677	210.146	206.428	247.112	518.211	197.151	208.312	295.301	205.803	366.805	188.517	199.267	333.829	205.134	337.891
CNNM1	-0.659438	0.00605338	0.05181		66.4287	68.1138	75.3762	41.0311	53.4412	65.6053	37.0783	34.7419	68.448	47.5589	53.7219	45.6521	42.8075	23.4429	28.7718	55.5679	31.3533	68.9532	24.1677	69.3304	60.3017	21.8544	65.2075	21.1193
FADS2	0.510388	0.00604695	0.05181		241.533	271.134	241.969	276.231	335.274	222.462	342.993	282.215	211.825	310.183	276.055	384.2	365.289	277.655	410.012	202.822	356.716	230.588	273.189	220.089	249.995	451.929	278.038	307.383
LRRC4C	-0.588162	0.0060462	0.05181		104.377	93.0283	88.7135	57.8185	80.261	89.6768	61.0003	60.2311	93.1283	66.2878	78.5473	64.6629	60.5605	36.0076	41.3853	95.3693	58.9713	93.4956	36.5501	106.531	81.7861	35.2467	73.2173	28.3891
PPIB	0.344099	0.00604196	0.05181		253.791	250.331	209.155	261.783	239.019	251.364	321.461	257.709	232.964	253.589	253.319	284.608	293.213	236.443	444.748	253.276	281.001	265.029	283.721	258.488	243.447	283.753	255.458	226.183
ADH5	0.371103	0.0060653	0.0518504		109.053	141.584	101.641	133.318	121.709	112.205	173.509	148.462	102.705	123.475	113.723	136.559	150.546	131.547	146.569	93.0651	120.639	110.705	129.544	105.084	113.277	152.912	107.365	107.657
SLC27A1	0.338018	0.00607863	0.051858		33.5693	33.759	26.7367	28.8917	25.282	32.9054	38.3666	34.1544	30.3333	34.8442	32.242	37.3391	39.4973	26.7839	54.5716	29.3286	33.1036	32.9285	33.6684	28.6713	32.9231	36.6353	33.3505	25.4752
ZNF638	-0.381224	0.00608061	0.051858		45.3689	45.4874	54.9365	29.164	47.2906	47.1518	39.5739	40.0548	56.0852	40.4911	38.3944	43.8527	41.7281	28.6802	33.2636	45.47	31.4938	43.1103	25.7898	53.2008	52.2162	23.5063	40.4714	19.3203
MTX3	-0.533925	0.00608893	0.0518676		8.22286	6.30535	12.1328	5.63762	11.6919	7.59284	7.58076	6.64366	9.0298	7.7686	5.80116	5.7777	7.01283	4.89228	5.82345	8.81603	5.80267	7.95797	4.32838	11.312	8.19553	3.81891	6.97404	2.72971
AP1S2	-0.323834	0.00610237	0.0518842		70.1165	89.3718	90.9817	54.0984	87.0574	61.8023	83.1799	78.8362	83.8218	67.8932	55.2157	65.3749	72.3298	52.4548	58.3722	57.7883	55.6926	58.608	47.8219	86.4999	64.6697	45.2458	53.2012	30.7026
ARHGAP44	-0.418747	0.00611881	0.0518842		113.418	116.687	110.707	77.5445	92.3862	94.8404	70.0284	88.5321	100.637	77.1095	94.5159	99.8327	75.6343	49.8897	57.1852	99.531	70.0168	101.275	45.848	103.953	102.721	57.5739	101.331	55.1004
DENND5B	-0.428743	0.00611971	0.0518842		18.6643	17.9298	27.0638	13.6851	19.8636	17.2861	18.4336	16.8414	21.8311	16.0499	14.9934	19.1612	19.7945	10.1647	14.1014	17.724	14.4275	19.6582	7.90857	22.0548	20.987	11.0051	18.0588	7.43037
STT3B	-0.35498	0.00611071	0.0518842		63.8089	70.0512	76.4601	43.0738	63.9725	62.9477	58.9275	51.4725	70.6962	48.7303	50.4008	66.919	56.1127	34.95	46.1232	58.1967	49.637	60.5989	34.0215	57.0444	69.9828	37.2823	53.0466	22.3796
CSRNP2	-0.418453	0.00616341	0.052181		54.8118	54.3822	57.1787	37.1261	55.3343	56.2947	39.0468	41.7043	67.7923	41.3055	45.9676	49.9181	41.6633	31.0465	39.0385	54.5906	33.2875	54.2438	25.7769	53.5655	58.4257	28.4098	52.1153	23.0286
DPP6	-0.785265	0.00616922	0.052181		314.036	249.325	315.415	164.991	292.948	307.142	132.701	126.16	302.948	230.262	254.639	133.077	160.873	91.6432	112.535	327.867	185.175	306.745	100.631	340.117	267.066	79.841	270.344	92.8992
CASKIN2	0.333089	0.00620552	0.0521814		43.8244	37.7732	55.5378	48.3306	52.5134	51.5491	49.925	40.5522	50.1972	54.6695	49.491	48.5529	62.0277	48.0712	76.5986	45.4887	47.1097	41.3213	48.671	36.3373	56.3511	53.0576	52.3618	44.3949
CSTB	0.335834	0.00620492	0.0521814		163.603	158.727	158.049	187.171	149.274	159.825	177.291	188.936	162.08	172.353	150.36	198.18	172.053	216.946	201.677	160.173	188.219	149.313	190.132	166.156	162.206	189.393	154.769	134.466
ELAVL1	-0.378395	0.00619938	0.0521814		37.1902	34.9495	41.8493	26.1417	36.1673	38.4575	27.2919	25.8727	40.1704	32.8373	31.1481	29.7508	31.5537	22.301	27.9266	42.1975	25.9548	36.9896	19.4249	44.8376	38.3828	22.2914	37.1132	19.355
RBBP5	-0.568375	0.00620043	0.0521814		20.5476	22.7514	23.0932	12.285	20.2408	21.5852	15.7098	13.4672	20.7496	14.9728	18.502	15.5682	17.5293	9.44292	11.4969	22.2921	13.6992	20.507	9.54441	24.6825	20.2565	8.07017	18.6487	5.28028
TRAPPC6B	-0.298264	0.0061977	0.0521814		22.1413	23.6211	27.7898	19.1444	23.9	27.8954	25.3756	23.5157	26.5337	21.4656	18.0324	25.427	25.0121	11.7178	22.2425	23.5126	18.7074	18.6493	16.9127	30.0561	25.6303	16.4316	24.7056	12.9894
PNKD	0.453385	0.006222	0.0521981		130.464	135.893	120.878	161.17	149.125	148.277	180.195	167.602	121.964	159.845	152.255	170.522	171.124	172.171	209.196	160.429	178.77	139.798	207.14	126.284	146.654	210.602	157.652	176.941
PPP1R10	-0.380641	0.00622181	0.0521981		46.3482	49.1222	47.5429	29.2078	41.8811	52.2137	36.7604	35.2957	47.3791	43.0341	42.071	40.6526	34.205	24.6411	44.2211	54.2821	35.1241	41.4899	19.9525	54.5302	46.5611	36.9576	48.5128	25.9169
BCLAF1	-0.515305	0.00627144	0.0522876		59.2095	60.0249	64.3894	32.9726	50.0982	50.5249	45.1691	43.381	59.0505	43.611	41.6387	45.5934	48.3057	25.8818	31.3065	46.3714	31.0443	52.3901	22.8861	56.3048	52.6693	22.4207	46.6988	14.6806
GRB2	-0.317976	0.00627625	0.0522876		206.134	218.571	188.708	144.512	176.699	213.511	145.728	150.1	190.181	161.27	178.064	177.65	163.434	110.783	156.324	209.886	150.007	201.73	112.066	201.828	187.98	118.612	207.031	101.205
LUZP1	-0.425543	0.00625867	0.0522876		30.721	32.9151	34.3226	21.8914	27.5713	27.217	25.9113	18.9763	29.277	21.5797	24.0572	21.3836	24.6968	14.2873	26.9454	32.7987	24.6892	32.9828	11.1124	26.6505	30.6385	16.9662	27.3788	11.2189
OPRK1	-1.02908	0.00626455	0.0522876		35.0324	26.7455	38.983	17.4175	33.7358	37.4808	9.75802	13.242	36.2498	23.624	26.2721	13.6525	9.90336	8.12601	4.54546	38.3111	16.3465	21.7179	10.0354	39.3332	32.2425	7.77033	25.5736	8.4443
ROCK2	-0.592105	0.00626223	0.0522876		36.7356	28.4157	50.9913	24.7599	39.3619	37.1055	25.3581	27.4557	45.3242	32.8882	30.5418	31.6184	28.1663	18.4491	15.8786	37.5156	23.0369	36.1698	14.5127	41.1456	41.2656	15.1304	35.0335	12.8811
ROMO1	0.59044	0.00626391	0.0522876		322.705	281.109	327.379	468.146	373.574	362.257	366.227	387.519	355.086	416.791	429.28	335.236	381.392	587.896	358.061	367.986	445.665	360.766	637.642	315.765	353.77	544.599	355.661	697.5
DZIP3	-0.458927	0.00628537	0.052303		39.2747	46.485	47.4897	26.102	36.7214	37.4272	35.6691	36.4045	41.426	33.4655	33.4423	35.3655	36.8245	18.236	29.0747	35.945	23.8707	38.5161	19.0956	46.5535	40.1956	16.9974	34.9887	12.6865
TSPYL4	-0.585082	0.00630954	0.0524435		271.48	272.727	265.326	146.609	230.035	245.771	167.499	179.882	265.848	198.272	215.923	191.414	203.868	102.308	143.685	248.775	159.636	261.781	101.553	287.614	242.828	86.0622	232.627	70.7596
GPX4	0.517881	0.00633564	0.0524479		384.474	469.342	338.557	499.836	378.58	414.857	525.974	402.105	347.525	417.858	413.644	440.674	483.895	515.512	706.856	395.862	487.677	413.578	558.006	349.299	373.457	647.412	427.48	664.2
MXD4	0.456723	0.00633921	0.0524479		68.027	76.9015	67.7091	87.6613	62.184	65.3382	80.2808	83.1865	62.7014	86.1694	69.4997	85.8974	89.5167	85.2132	79.245	63.2693	90.4752	58.8062	85.5501	63.8574	69.471	109.579	67.0511	80.8073
MYT1L	-0.742376	0.00633718	0.0524479		91.8247	64.2284	121.084	52.9019	92.3992	88.4565	47.1074	57.7462	113.511	65.6802	76.3271	61.7583	58.3925	39.4645	22.9284	89.3679	48.8474	84.4815	30.7426	92.7346	93.9846	27.8366	83.3637	32.5204
RASSF4	0.709376	0.00632731	0.0524479		43.731	49.2709	39.4742	52.6964	39.3502	46.9196	91.5428	49.312	50.0877	49.2538	45.8663	56.1089	71.2423	48.7062	129.948	32.3626	49.3091	31.6704	52.6005	33.4503	55.1338	92.7269	44.9117	69.7332
ATP6V0E1	0.436021	0.0063718	0.0526043		68.5751	80.9799	67.6289	74.2375	78.8584	80.7478	101.863	79.9359	73.9071	82.1546	67.4378	78.7539	92.3476	93.8016	103.731	69.2693	94.5912	70.1085	105.442	65.7689	85.2195	117.024	69.3347	76.9678
COL9A2	0.658866	0.00638004	0.0526043		39.6153	67.8838	53.0851	81.8618	66.7579	77.7925	104.08	65.9758	83.9295	84.764	73.0867	83.323	93.0337	119.143	245.738	69.0305	77.7875	72.8226	105.601	74.6206	101.283	95.5996	111.613	64.2966
SHOC2	-0.36069	0.00637811	0.0526043		38.6554	45.9122	50.7216	30.4859	45.7251	37.2423	44.0453	39.5822	43.4144	33.5918	31.1075	38.5301	44.2215	22.8296	29.9484	37.7395	30.366	39.5977	25.029	40.2168	36.0937	23.6824	32.3215	13.3665
FAM13B	-0.394781	0.00639868	0.0526976		27.6166	36.0132	34.8141	22.2673	30.991	32.1862	32.8554	27.7363	31.5026	29.1518	24.0537	34.3147	32.7839	19.8389	18.5345	30.046	24.7976	30.5578	14.8821	32.6143	34.8315	17.0142	31.7936	10.6721
HMGN3	0.625944	0.00643408	0.0528249		68.8021	79.1806	65.006	99.4848	79.5662	61.6409	105.954	98.1827	73.4701	97.3635	69.6192	80.8446	93.6977	134.255	75.6083	66.1353	102.345	67.9324	109.076	67.3421	70.5812	149.364	63.4839	94.5945
INPP5D	0.522076	0.00642893	0.0528249		11.7305	18.6066	13.6334	11.4048	10.404	13.4002	19.442	13.5274	9.70289	13.2878	12.6013	16.4659	21.0839	15.4716	21.4545	10.9321	14.0304	13.4071	18.4528	9.49695	14.4071	20.5049	11.95	14.8607
MRPL52	0.540466	0.00644598	0.0528249		67.9993	74.6107	68.1851	103.339	77.5082	69.3753	110.238	88.7754	75.8241	80.9651	91.0091	84.8884	83.2909	114.761	116.736	87.7314	86.4001	83.9907	112.48	78.1184	67.1929	134.187	72.0023	129.111
OXCT1	-0.493996	0.00645084	0.0528249		185.527	181.46	205.442	142.518	173.623	167.275	117.787	128.537	175.69	137.293	143.927	135.714	106.671	101.133	59.4273	174.372	144.971	156.226	75.3334	178.049	152.545	109.773	140.697	76.4115
PPP3R1	-0.72796	0.00645042	0.0528249		448.043	285.483	600.442	268.831	544.995	398.554	199.111	310.145	594.574	381.172	370.185	305.995	236.421	231.108	101.995	433.195	265.161	326.499	219.122	468.926	393.924	141.169	377.358	182.589
CCSAP	-0.608145	0.00651583	0.0530389		46.3383	41.9695	63.8086	37.4805	55.1595	44.18	29.385	41.7789	55.0104	40.6679	38.5285	44.4917	34.1008	22.3834	12.6686	44.9444	31.249	42.6178	25.3613	52.392	45.1679	19.5035	43.903	18.4802
CSF1R	0.492993	0.00652118	0.0530389		48.5014	91.1962	56.0446	55.7209	43.5728	66.1805	72.7085	45.8399	43.1179	50.585	51.7631	66.0449	96.5416	60.4838	79.5997	48.8113	59.4195	51.8889	73.0527	34.704	67.2152	84.2519	43.4147	39.1889
GPR155	-0.5191	0.00650953	0.0530389		28.0268	29.3071	37.8009	25.7854	32.0038	29.4239	24.8229	25.7836	22.5637	24.9064	16.1492	33.3515	27.3321	14.8492	13.4794	36.5941	28.171	38.4259	16.8141	31.2088	30.7369	16.5468	32.2491	10.0138
RUNX1T1	-0.535276	0.00651179	0.0530389		12.7748	11.5749	15.7108	9.87625	13.1865	12.6481	11.7393	9.51986	14.2189	11.3879	10.4956	10.6196	13.4065	5.84491	6.96361	13.6586	9.5628	14.0047	5.77591	17.0371	12.5061	5.90692	13.6084	3.90596
SLC23A2	-0.402992	0.00651879	0.0530389		58.5508	59.5894	65.6371	37.1396	52.987	46.9657	46.1373	43.5782	52.9728	42.4663	43.6465	49.1768	49.6315	24.5107	46.3461	49.2102	37.6567	57.5384	25.6133	57.0624	52.983	28.5726	54.2147	20.7794
ZNF609	-0.384198	0.00651021	0.0530389		21.0925	20.1328	22.1647	14.2887	17.928	21.9475	15.0439	15.4987	19.2226	15.6776	16.7868	17.0517	18.5283	11.5963	13.8933	22.9624	13.811	20.1729	9.54857	23.2078	20.6968	12.6577	21.3148	9.83723
RPL18A	0.592306	0.00653533	0.053094		1038.99	956.865	952.996	1417.87	1055.99	994.876	1067.61	1206.7	970.393	1331.12	1236.91	1079.99	1264.1	1587.31	969.086	1081.17	1444.81	1136.03	1948.48	1000.28	1049.16	1541.15	979.515	2229.62
KIAA1324	-0.824937	0.00655158	0.053166		31.943	20.6945	35.0969	17.2439	29.0016	30.6818	14.4738	12.8909	34.2506	22.6952	25.3939	14.7171	16.4321	10.2876	6.78849	32.4012	14.1228	26.5166	10.7342	29.5838	23.8002	7.15197	25.5385	8.64232
AASDHPPT	-0.414222	0.0066143	0.0532152		100.951	127.791	113.717	68.9854	120.457	95.7641	92.3143	98.6915	110.403	90.4756	85.2743	103.442	93.8258	65.928	61.6823	94.057	77	95.2797	58.032	118.204	106.196	52.0656	87.9965	30.0351
ACO1	-0.277285	0.00656861	0.0532152		38.7759	44.9837	40.0998	28.6395	36.8755	35.544	32.1423	33.7072	34.1636	36.7634	29.2865	29.507	37.455	21.3659	32.9106	37.9161	35.0907	40.9215	21.5535	38.4362	34.1194	23.7293	31.5667	18.4511
CLCN3	-0.392354	0.00664234	0.0532152		65.858	68.679	77.4686	42.0191	66.5146	63.4707	55.8068	55.0488	72.6005	54.51	52.2939	66.5078	60.7377	33.1363	49.3008	61.7764	45.6205	66.6777	32.9695	67.4029	68.9295	34.9497	57.7021	22.8873
EFHA2	-0.465007	0.00660608	0.0532152		18.6352	25.1425	28.0699	18.3409	24.5524	16.2721	21.506	19.9171	24.5851	14.5601	15.7061	18.1855	20.1499	11.0766	10.1144	17.9762	15.9642	20.5202	13.6888	20.0949	17.2367	12.6968	15.4776	6.79595
ITPK1	0.400872	0.00665217	0.0532152		136.748	152.573	131.691	187.009	116.267	163.588	140.452	158.716	128.161	144.487	153.123	182.383	172.279	155.283	195.87	147.48	141.927	136.334	174.929	135.836	149.802	172.153	151.619	201.61
MTMR10	0.441687	0.00659026	0.0532152		30.131	28.2363	35.1025	25.764	33.2572	36.9689	46.9062	31.4544	35.9911	39.1165	29.2666	43.6431	44.6214	43.3259	63.783	27.4529	36.1732	24.79	34.1461	30.2529	38.622	40.7354	30.9875	23.5475
NEDD4L	-0.695486	0.00663074	0.0532152		88.7154	72.7362	115.604	57.9769	85.1396	83.9623	43.9825	61.6265	101.571	68.4057	72.6673	57.2595	56.2992	44.2496	21.396	88.6048	51.3151	84.4706	33.4269	96.7158	84.6803	32.9163	80.5611	30.5145
OSBP	-0.384789	0.0065851	0.0532152		47.0826	42.2687	50.015	28.9577	40.6466	46.828	35.9901	32.7253	50.3634	37.8706	36.6443	36.7875	35.2537	22.6467	36.2762	41.6062	28.1215	42.6732	20.6526	46.3537	46.3957	27.1047	44.93	19.6786
PAM	-0.606104	0.00665652	0.0532152		309.324	365.611	325.947	219.831	304.728	247.284	192.056	169.978	285.067	217.39	277.42	160.726	213.729	122.024	129.679	330.694	206.923	305.061	152.743	344.185	239.905	123.837	260.126	91.3289
PTRF	0.526364	0.00662028	0.0532152		39.6854	31.4321	33.2249	27.4831	34.765	38.227	48.9949	35.8201	41.3357	39.7727	35.8834	50.3835	46.3744	44.5854	86.1589	30.4419	51.1121	29.5301	41.3145	30.6115	45.3361	49.4026	38.6255	33.1816
RPS26	0.612013	0.00658629	0.0532152		1192.33	1243.42	1036.28	1672.59	1171.35	1326.71	1451.4	1492.34	1019.55	1371.9	1254.65	1303.7	1454.4	2000.55	1335.04	1077.04	1557.83	1294.81	2004.78	1113.86	1112.4	2348.28	1444.66	2322.62
SLAIN1	0.651008	0.00663834	0.0532152		58.2592	55.373	74.5108	72.7341	71.7122	93.947	118.263	91.2153	92.2829	86.6811	63.9995	155.959	109.905	161.379	185.624	60.3423	66.425	59.6022	101.743	89.0955	126.712	56.7846	100.551	45.541
SOS1	-0.374537	0.00666114	0.0532152		8.69541	10.1579	13.3027	7.39539	11.7279	11.1346	10.1211	10.3887	12.8068	8.91393	8.26949	11.6851	10.3917	6.89896	10.0494	11.2258	7.31977	10.3261	5.42008	12.2158	12.5916	7.08289	11.7109	4.01584
TIMMDC1	0.361145	0.00665982	0.0532152		46.9549	58.9703	54.4033	75.0134	53.244	56.4531	78.0545	69.4436	54.9675	54.3023	58.6777	66.8001	70.8618	80.7518	71.0808	62.5129	68.5703	61.6077	78.076	55.2449	59.9707	66.6682	57.2136	48.7166
CACNB2	-0.632754	0.00666944	0.0532224		40.5869	31.0379	48.8691	21.7929	43.5375	39.0149	23.0117	28.3203	50.1401	31.391	37.0052	31.1996	24.3178	16.2965	16.0703	36.2666	23.3696	31.8295	14.0535	41.28	43.5739	14.743	35.3021	14.9199
THY1	-0.533235	0.00668891	0.0533187		2303.07	1963.13	2288.97	1743.22	2259.47	2364.58	1228.14	1239.35	2259.03	1908.93	2012.87	1421.62	1375.47	1056.98	1103.11	2485.62	1842.28	2518.83	1185.01	2314.2	2072.35	921.125	2589.71	1200.63
UBE2O	-0.452847	0.00670295	0.0533715		59.9869	62.6961	57.6512	38.4973	49.2973	58.9565	41.148	41.8835	58.522	46.0541	51.2692	44.8407	45.2956	27.1855	50.9741	64.5696	38.4031	61.2369	24.4137	62.9298	53.7784	28.2171	58.9492	22.7762
ENC1	-0.937161	0.006716	0.0534163		370.724	287.066	374.49	160.769	352.463	394.161	103.047	361.761	476.109	234.099	340.372	455.849	131.11	168.383	66.7371	381.618	225.463	257.654	138.713	453.683	367.59	59.0452	400.539	150.751
SLC1A1	-0.437452	0.00675414	0.0536012		63.5977	81.7136	70.1177	49.8132	70.9332	53.0393	54.4316	50.178	69.8766	52.8897	50.9016	48.7926	56.8447	29.9766	40.506	60.4122	46.8646	66.7018	37.8433	69.2569	65.0719	30.958	53.6136	22.621
STXBP1	-0.430052	0.00675184	0.0536012		609.535	686.784	561.223	399.728	506.756	621.155	446.69	457.438	559.528	413.613	525.702	618.925	470.101	285.056	484.47	616.55	434.279	637.214	242.562	605.467	549.004	304.39	612.86	231.272
STX8	0.534333	0.00677025	0.0536699		48.6959	53.8143	50.8211	67.4439	47.2397	45.5053	81.4798	61.9502	43.0038	60.5189	47.5312	64.997	65.1159	81.6982	73.7621	53.1233	67.9347	54.7383	75.8523	44.3903	48.4075	81.6267	51.5741	68.9794
ATP6V0D1	-0.359604	0.00682008	0.0539646		574.345	511.986	574.836	433.747	533.251	575.503	392.41	406.415	586.73	470.167	552.732	466.82	402.877	321.149	462.347	673.163	476.438	611.429	335.436	552.054	552.08	327.533	688.087	353.617
SCYL2	-0.488787	0.00682242	0.0539646		21.2038	22.319	24.8227	14.2967	20.5838	19.488	18.4005	19.1639	21.8753	16.4736	15.9401	19.9293	16.9769	10.684	10.1564	18.5618	13.564	18.143	9.85156	23.1273	20.419	11.1478	17.6809	4.24505
TYK2	0.379804	0.00683848	0.0539831		24.5796	23.308	23.6727	20.633	23.3403	24.0043	30.0517	26.4025	21.4365	28.4121	25.9591	24.5782	28.7185	26.2453	37.0727	21.3513	24.8038	22.4256	26.1001	22.1177	23.3246	32.9085	24.9229	26.1727
USP37	-0.432507	0.00683976	0.0539831		8.0968	8.83023	11.6777	6.73215	9.62	8.23807	6.88959	7.88294	9.8894	7.62962	6.80185	7.9955	7.91368	5.14524	3.98883	8.33774	6.20803	9.25133	5.4071	9.94128	9.5954	4.79953	7.93418	4.08838
SLC39A1	0.220278	0.00687463	0.0541989		24.7145	26.8829	25.6646	23.4531	25.1846	25.9668	25.0055	20.8449	24.6559	25.3127	25.7783	25.2575	26.1625	21.1534	35.9439	23.9286	26.4722	25.8584	23.4735	22.8217	29.4294	29.5091	24.7916	20.8057
CWC15	0.406332	0.00692129	0.0542695		100.006	100.328	89.3817	118.413	101.627	93.7477	131.984	108.472	93.5741	95.6229	91.5984	102.238	114.764	131.623	107.99	90.0881	111.901	97.2587	119.278	97.5287	93.269	140.629	85.3822	107.203
GRIA2	-0.742131	0.00691171	0.0542695		172.479	187.727	204.194	114.046	176.713	158.284	116.198	131.211	189.566	127.377	146.232	128.637	133.606	66.3372	43.8132	178.591	107.542	188.577	70.3665	207.337	167.803	46.9574	138.205	40.7705
PCDHGC3	0.373871	0.00690788	0.0542695		41.7892	48.4452	44.6944	49.5431	43.0157	38.1577	62.9677	46.8201	34.6431	45.1776	46.053	56.6556	59.5957	38.5681	67.0311	38.0067	57.6221	38.7084	33.7637	32.0726	47.0736	52.0685	34.5688	27.7534
SESN3	-0.637855	0.00691608	0.0542695		65.4359	60.9366	106.913	53.9894	102.92	75.6781	57.6574	67.4956	91.2573	63.6041	59.1672	52.8807	65.8042	43.0618	20.9363	92.5778	56.0869	82.1358	41.3521	92.7412	76.11	41.9042	60.3952	23.6279
TENM4	-0.696886	0.00691789	0.0542695		26.6488	21.7446	32.7032	15.8894	25.9935	25.5635	12.5698	16.5209	30.6377	16.0785	24.1938	16.3155	14.4079	8.71345	9.46966	22.6772	15.1859	26.0088	9.03599	27.146	25.5658	9.30769	22.6539	8.90613
ABHD10	-0.23871	0.00696119	0.054523		62.6138	69.9469	64.6906	47.2507	57.9129	63.2046	65.977	51.7886	64.3178	54.5958	52.6379	51.8794	62.8807	40.7387	55.2431	62.1886	49.6709	71.6199	47.8483	67.8096	61.1647	37.2997	62.6567	36.8389
CCSER2	-0.337804	0.00697083	0.0545392		25.9072	30.1484	40.8858	21.2647	38.4903	27.4341	32.3154	28.4382	34.9371	28.4122	20.4189	27.8872	28.3183	21.8563	27.341	28.5533	22.1308	30.8532	18.3895	27.7708	33.7807	19.4061	28.3916	12.7255
NMNAT2	-0.522227	0.00701101	0.054794		157.347	137.608	180.282	93.6462	143.971	152.084	97.4597	105.988	165.02	113.2	135.274	121.275	110.951	69.9525	83.0375	142.622	81.9365	145.642	58.0398	152.134	151.252	60.5812	139.74	63.7107
ZCCHC17	0.339065	0.00702768	0.0548647		138.162	162.954	119.783	164.961	126.762	128.053	168.131	166.888	121.184	127.324	141.089	172.304	172.04	150.194	170.554	142.152	172.346	169.308	185.685	145.827	143.983	177.605	145.586	113.361
COX7A1	0.839137	0.00705014	0.0549321		72.6632	80.4571	78.0673	123.248	94.2868	100.182	141.011	100.337	89.3375	122.645	104.306	95.611	113.125	214.866	148.336	120.464	156.369	97.6865	180.581	76.9186	77.6478	252.124	77.9121	261.711
DYNC1I1	-0.540286	0.00712375	0.0549321		167.126	140.638	181.218	92.3321	167.627	167.054	119.806	114.25	181.069	98.8832	143.722	144.327	107.986	68.1339	113.521	153.207	106.794	153.323	59.4288	142.141	175.324	57.9255	154.562	55.2583
FGF14	-0.560482	0.00706725	0.0549321		51.2013	49.7607	50.4412	39.3424	55.8665	47.275	32.6082	34.9513	53.5382	41.9931	39.0586	30.7889	40.1819	21.8877	16.3189	47.0467	39.7339	53.7217	26.0981	52.4098	46.9865	21.1704	51.6219	19.2519
HNRNPU	-0.387978	0.00711972	0.0549321		136.44	128.673	138.755	77.2417	115.774	125.865	96.5116	97.6611	141.06	116.335	101.544	106.61	106.372	75.9064	94.9173	115.574	78.9747	120.81	69.7419	144.696	122.181	60.0388	122.871	51.5614
IAH1	0.34813	0.00712789	0.0549321		152.561	150.196	124.748	162.977	141.393	149.038	217.71	170.578	132.998	145.69	152.202	169.355	176.664	175.936	169.373	137.943	165.814	152.533	147.686	136.742	128.117	193.915	130.058	129.327
IARS	-0.355099	0.00709772	0.0549321		75.9743	78.6303	85.4654	61.9081	77.9325	78.2299	74.0314	67.2864	80.6782	66.339	71.0208	75.2351	68.7769	40.3965	62.9061	81.8267	63.9736	81.6696	39.2099	79.5259	78.5888	40.1452	73.1099	29.1236
LPCAT4	-0.483409	0.00709915	0.0549321		165.841	136.094	156.081	114.155	148.836	155.675	114.866	99.8459	175.874	141.513	151.024	107.702	99.5426	69.7732	109.279	174.907	113.19	163.147	70.8729	165.722	154.953	72.9016	173.852	78.9211
NENF	0.721409	0.00710856	0.0549321		74.3525	106.989	105.95	185.823	117.059	100.222	190.11	127.613	100.504	103.186	83.2733	176.97	144.501	212.042	255.516	95.7487	181.822	86.6988	145.384	82.9205	107.164	200.302	110.897	120.036
RPP14	-0.353858	0.00711838	0.0549321		34.8567	31.8261	41.2925	24.5762	35.7872	30.8769	31.6457	30.1324	35.0798	25.6052	28.691	31.1271	30.073	22.6666	20.1019	33.5636	25.8839	33.9667	20.4903	38.2464	34.4472	17.3853	29.2804	14.8491
RPS6KB2	0.584115	0.00712166	0.0549321		32.1295	42.2819	33.0344	45.6264	41.8629	38.4886	47.8782	52.3105	31.9026	52.4061	46.3941	58.5328	58.7287	47.5349	55.9424	38.9486	52.9621	42.1238	64.5358	40.8997	41.1374	75.3259	49.4654	78.2479
TMSB4X	0.495471	0.00705809	0.0549321		4849.48	4490.58	4670.55	6218.94	5594.11	5282.48	6537.73	5956.17	5029.42	5675.29	5102.66	5658.31	5481.53	8151.54	6192.43	4753.98	5106.99	4356.97	7283.62	4459.36	4982.18	6904.56	5165.19	7377.78
YIPF1	0.428384	0.00711516	0.0549321		36.7999	41.2373	28.2371	33.4223	33.8779	39.1771	56.8448	35.7684	35.7937	54.6098	30.7191	34.0202	52.0317	42.8805	57.7479	36.6137	38.548	40.3644	43.2279	30.5506	46.427	45.6564	34.8361	33.1359
ADCY9	-0.65544	0.00717324	0.0551131		28.351	19.1312	32.0256	14.7545	25.6994	23.6266	11.7154	14.1626	29.4682	20.5204	22.6352	14.927	15.1391	9.91359	8.81157	26.8019	15.666	22.8699	9.75541	24.5275	23.8482	10.5002	22.5788	10.5145
PDS5B	-0.435589	0.00717435	0.0551131		19.2888	25.7565	18.274	11.6461	21.0504	19.9238	19.571	18.4733	20.5322	15.0153	16.1474	21.5833	20.1141	9.1589	13.9871	19.0917	15.235	16.5306	9.95473	20.411	20.5848	9.94569	17.2073	5.22128
SNCG	0.993503	0.00716526	0.0551131		417.879	618.64	380.998	563.75	429.163	514.688	1370.76	545.753	352.665	523.447	519.925	519.219	764.56	655.381	2569.74	428.181	759.624	524.277	821.495	376.567	348.177	1440.05	479.96	929.445
IDH3A	-0.247859	0.00720265	0.0551878		127.864	125.996	121.878	101.97	116.347	123.354	123.686	114.911	114.88	101.856	100.932	108.487	99.5687	73.9927	95.4285	112.375	100.556	133.24	76.3399	123.658	113.79	72.3842	109.724	56.5463
KPNA4	-0.318184	0.00720708	0.0551878		27.0882	27.5643	29.7836	18.6853	27.6805	25.412	22.4398	23.7554	25.9054	22.6812	22.6746	24.7111	24.0951	15.6228	15.2065	24.3753	18.8258	22.9516	15.6341	28.1734	25.2416	15.2856	22.2181	10.9959
URGCP	-0.355045	0.00720148	0.0551878		75.2247	73.5613	71.3219	50.8773	67.0173	75.7677	52.4614	51.697	72.5692	61.8122	66.8333	61.776	55.0858	37.0995	58.5591	82.0303	55.656	73.8728	39.9746	76.7255	71.1212	39.9197	72.0909	36.585
PTGES3	-0.277734	0.00721862	0.0552174		227.495	304.474	293.26	170.859	309.182	267.842	241.061	271.785	294.834	245.427	196.951	285.855	252.251	208.915	195.316	236.334	200.559	223.665	206.442	298.871	256.895	169.715	226.033	122.25
ING5	0.307594	0.00728201	0.0554265		9.0449	11.2725	10.7095	13.0455	8.43971	9.88837	12.0304	10.9831	8.81868	10.0059	9.60899	13.9108	14.0823	9.92104	13.3484	9.89412	9.51066	11.3004	8.0311	9.67658	9.41531	12.6403	9.2899	9.2401
MANEAL	-0.387464	0.00726948	0.0554265		72.8548	72.5176	72.0426	51.3949	67.3302	66.7823	54.2464	44.3751	72.5275	56.0226	58.8975	52.8426	52.9911	32.9194	67.6499	75.3809	57.561	75.7223	37.8995	80.3652	69.0261	41.6693	75.4121	33.9851
PSMA5	0.426156	0.00728116	0.0554265		40.9529	42.2155	37.7431	55.2814	43.3798	40.033	52.9021	56.3779	43.7062	41.9338	44.5023	46.2508	49.1989	61.2139	41.8758	39.1694	55.5257	45.5253	64.1333	42.5785	41.9679	56.866	39.9494	44.1321
RPL8	0.607187	0.00725926	0.0554265		1156.73	1251.15	1015.28	1568.54	1178.88	1100.8	1404.8	1413.95	1062.94	1344.49	1271.73	1327.97	1371.22	1659.85	1454.89	1159.38	1618.33	1226.32	2289.86	1081.45	1092.3	2080.89	1199.28	2415.7
UBE2R2	-0.234728	0.00728445	0.0554265		56.1026	60.5184	58.9082	44.3219	53.2303	62.4805	45.9528	46.0568	54.7962	49.66	49.883	50.58	48.8473	39.9835	44.0575	61.0308	43.6992	54.9104	35.5424	59.9059	52.1136	43.2613	55.6091	31.5103
DHX9	-0.415615	0.00729799	0.0554709		105.535	111.513	111.089	68.1319	98.1147	120.26	82.6154	76.5013	105.534	88.0299	89.8155	88.8611	83.5568	51.8208	76.4723	101.665	69.6644	98.7399	47.789	119.608	107.253	55.6057	96.0914	37.2864
RNF112	-0.629447	0.00730791	0.0554877		129.989	100.394	126.779	80.0105	101.179	112.564	61.0427	74.524	135.091	108.631	109.876	81.5109	66.5854	55.6634	37.8562	130.256	81.3419	129.006	56.4633	122.222	118.366	49.8055	152.684	67.3592
ARHGAP23	0.467577	0.00740088	0.0555491		53.2936	60.0792	63.1923	59.4293	56.7447	66.2171	79.3251	76.5838	67.5766	69.7016	62.716	101.891	81.8447	93.2423	142.849	58.0811	62.4869	55.827	60.2711	66.0575	90.7712	74.0257	77.7496	59.8559
ATP5G1	0.559266	0.00736321	0.0555491		449.874	467.693	349.161	635.068	432.723	435.272	622.552	556.093	390.08	491.601	474.545	430.303	504.389	724.655	566.422	484.659	674.166	545.011	790.766	421.001	426.011	707.99	451.932	685.753
C12orf23	-0.345475	0.00739656	0.0555491		26.887	34.2117	44.0817	24.9565	39.1308	29.7169	26.6059	30.7462	37.5647	27.264	28.7111	25.6819	29.9457	24.548	19.1039	29.4809	24.8639	30.1828	24.291	34.1093	26.6432	22.5879	26.9403	14.1257
DNAJA2	-0.307361	0.00739712	0.0555491		98.1319	92.74	125.127	92.5639	115.8	118.107	93.5279	99.6665	127.251	93.7246	104.279	100.243	88.653	66.9812	69.4204	104.368	94.2607	103.666	71.4153	110.238	114.923	65.6888	112.578	53.4006
FOXJ2	-0.345017	0.00733009	0.0555491		31.8935	29.5035	30.651	20.8417	28.919	28.5849	22.2797	25.7199	30.3436	23.9225	25.9338	27.6695	25.9137	18.4515	18.2107	29.6393	20.6563	34.2898	16.59	33.5664	29.7195	15.5343	29.7064	18.2904
FOXO3	-0.350308	0.00738044	0.0555491		34.4543	33.0819	44.825	25.456	37.6077	34.7487	26.9084	31.5261	39.6197	31.1226	27.6253	35.9754	33.6385	20.3112	22.7904	36.8018	24.5727	34.4042	19.58	37.7377	38.1772	22.9171	31.4545	16.136
LAMTOR1	0.449246	0.00735284	0.0555491		277.589	299.374	255.795	349.445	297.112	301.226	388.593	316.819	256.236	311.648	299.566	302.762	355.204	381.872	428.571	303.786	373.125	291.121	389.981	265.208	290.041	440.41	308.303	401.156
MCM4	-0.593967	0.00739908	0.0555491		69.6881	55.9134	63.5411	39.4089	57.4581	60.8254	40.5742	39.2624	64.9187	54.8454	55.7999	42.297	45.8668	25.7217	30.1748	68.7713	39.5019	66.8763	24.6293	69.0063	58.1755	20.5711	62.8513	21.7934
NDUFA11	0.461879	0.00737661	0.0555491		377.486	365.242	312.418	471.452	368.713	327.129	446.364	396.281	344.934	398.717	380.609	368.895	406.972	494.732	450.678	366.606	523.363	406.523	586.685	329.584	396.192	465.949	390.932	531.531
NRBP2	0.757898	0.00737869	0.0555491		8.63987	9.85009	13.8391	14.3795	13.0421	12.7521	35.7339	28.2735	14.6822	22.067	14.9104	33.3875	23.6288	26.2815	41.8457	12.2305	17.3052	13.6992	17.8471	10.6301	19.9305	14.0173	15.7667	13.0496
TMUB2	-0.298106	0.00738449	0.0555491		43.5041	44.0819	42.797	29.9666	44.139	40.4635	38.8411	35.6771	47.9097	41.7807	39.8229	41.2418	37.7639	24.7407	42.892	49.9981	38.4738	46.8598	28.2142	45.9943	45.2905	25.5352	46.9289	22.4365
PCYOX1	-0.382482	0.00741302	0.0555822		64.7689	81.7271	76.6277	42.5997	59.9404	57.3461	53.8854	45.1847	62.4968	47.7825	48.2974	57.4479	56.9116	26.4569	59.7081	56.0472	39.0729	59.9736	30.8914	60.423	65.0083	38.3863	59.3336	26.1108
GABRB2	-0.610821	0.00746274	0.0558968		54.1568	47.0844	85.0598	35.2015	62.1344	55.508	59.9765	49.0771	61.8277	39.4557	43.0802	57.9349	47.1341	19.564	36.8348	52.8471	34.5632	53.9153	22.9419	54.0231	64.5629	18.064	46.2804	14.5229
MRPS15	0.444963	0.00748012	0.0559687		161.156	160.198	131.382	191.152	150.073	136.008	192.779	216.113	144.676	155.932	153.632	164.029	174.349	198.111	186.285	142.628	184.002	178.297	227.01	144.587	140.408	206.972	142.291	211.325
RAB3GAP2	-0.414715	0.00749211	0.0560002		20.9045	21.5209	26.9439	14.7581	20.9099	18.572	18.8416	18.5784	22.4683	16.8307	17.102	20.3484	19.1439	9.34391	13.9999	18.1468	13.3988	20.7278	10.0926	20.9122	23.2015	10.8566	19.7379	7.94135
ARL8B	-0.332885	0.00750398	0.0560085		117.368	137.893	153.866	94.329	160.414	122.657	123.341	127.682	150.751	115.455	101.447	136.012	122.395	80.4292	82.691	116.358	93.4266	112.905	90.4244	147.326	129.834	80.2074	103.892	49.8531
CUL3	-0.262508	0.00750878	0.0560085		30.522	37.0336	34.627	21.7679	32.1437	30.4955	31.4054	28.8771	35.2537	27.3462	23.9164	35.3455	29.551	19.9913	24.8779	26.7565	23.8659	28.9277	18.6167	32.8155	32.2636	22.5335	25.4408	13.5018
IGF1R	-0.441959	0.0075261	0.0560795		17.8244	16.7702	22.0412	13.2595	20.4748	20.4066	12.0876	15.16	19.6372	14.31	15.5931	15.7809	15.5567	9.92168	11.3115	19.0785	11.9242	16.8534	7.68548	21.5683	19.1749	10.2843	16.4427	8.01389
APLP2	-0.353635	0.00754154	0.0561057		521.674	510.757	532.204	327.191	474.802	490.018	396.455	321.221	509.8	389.966	427.523	409.003	365.525	206.836	427.196	443.523	343.65	448.081	248.132	456.661	480.295	290.501	457.9	245.699
CENPB	0.486772	0.0075452	0.0561057		81.5875	73.2453	81.1898	93.8363	93.0986	98.9501	91.6808	77.3531	82.7411	89.3859	87.6554	88.6374	92.8324	136.142	123.726	95.3753	102.579	77.9423	126.211	80.1735	95.602	124.49	92.8638	129.295
TBCB	0.325974	0.00756958	0.0562289		323.26	330.099	293.144	343.635	307.09	339.074	382.522	369.356	317.894	351.589	343.225	424.68	384.707	368.5	541.48	360.132	354.713	375.087	403.409	309.45	348.593	355.064	384.672	351.558
ZNF436	-0.347973	0.00759731	0.0563767		21.4931	20.0347	26.1754	16.3069	21.8721	21.4552	18.9215	18.396	24.9767	18.5318	17.4301	20.1968	21.0847	14.5936	13.7987	22.0858	19.4629	23.1188	12.1026	23.7723	23.7325	12.7703	20.5609	8.74835
FNIP2	-0.434946	0.00762179	0.0564764		17.4633	17.5263	22.0793	11.6244	19.0813	16.6679	13.8116	14.3761	19.7348	15.3178	16.0562	16.1303	13.9004	10.6943	9.12293	17.8364	13.7556	17.7341	8.07479	18.0753	20.0889	9.31966	15.0348	7.08396
SERF2	0.572693	0.00763429	0.0564764		170.678	173.235	162.71	246.58	189.822	192.661	245.946	217.354	176.382	210.314	185.657	196.681	199.451	312.89	264.512	189.9	240.629	176.534	291.254	166.154	189.909	301.511	189.52	346.54
TMEM219	0.544284	0.00762842	0.0564764		297.908	289.851	303.198	445.487	316.45	293.758	338.951	347.442	284.752	340.389	341.746	291.863	343.015	489.489	346.296	326.118	375.421	304.434	496.005	284.108	322.373	448.083	295.277	605.075
ALDH3A2	0.347604	0.00765362	0.0565218		35.4644	42.275	36.7894	31.3184	38.371	32.751	52.7609	38.6215	35.328	44.0007	34.0524	43.19	51.3995	34.11	53.3889	29.906	42.8024	32.2548	37.519	33.5048	45.5324	50.611	32.9429	27.2021
PSMC1	0.202172	0.00765613	0.0565218		131.304	135.036	125.213	127.306	124.583	133.363	159.254	129.268	124.997	127.008	123.978	139.875	154.404	122.685	176.648	123.338	138.134	137.572	125.119	115.377	135.961	127.289	129.895	104.929
ARHGAP20	-0.693435	0.00766948	0.0565624		51.2812	45.6388	58.8849	29.1057	48.6052	42.7136	27.6051	33.8236	52.1324	34.6725	41.8011	32.7483	29.5899	20.7398	10.5267	44.2162	29.5862	48.6151	17.4747	48.1971	44.3199	17.1619	37.2738	14.6012
BRPF3	-0.311524	0.00767855	0.0565713		29.2608	32.2086	30.6534	22.8221	29.0437	31.5867	23.231	25.6835	29.1063	23.7516	27.8221	29.9224	24.6884	18.5328	19.3462	30.9332	24.6596	28.5091	14.8845	31.4613	29.3282	19.1778	26.6687	13.5529
DDX46	-0.302329	0.00771236	0.0566465		15.8282	16.5428	18.3187	11.5954	17.1703	17.0643	14.5458	14.2999	17.9743	13.7575	13.0061	15.0332	14.9469	10.0479	12.4321	16.9046	11.1008	16.0556	8.95571	17.8012	18.2494	11.6241	14.5741	7.40702
MPV17	0.35664	0.00771195	0.0566465		50.9026	48.6859	49.6042	53.7719	53.1708	62.7294	76.2838	72.9065	48.2388	62.9264	51.3222	64.7281	64.9147	62.3482	73.1667	48.2528	57.8692	52.2975	57.3591	55.0441	57.4592	72.2744	55.6325	56.1302
SLC7A8	-0.529092	0.0077029	0.0566465		44.3264	43.0101	53.7637	29.4356	44.3846	49.3671	30.262	32.7288	55.1069	42.2331	47.8434	41.4566	32.5621	20.5122	27.1816	43.6784	32.3827	43.6373	16.4722	55.4782	49.7391	25.0982	52.9966	19.8167
ATF6	-0.29249	0.00773109	0.0567262		15.9712	17.8294	19.2368	11.4348	16.6222	15.3045	14.8785	15.1652	17.1706	14.3799	12.9822	16.7209	15.3355	8.89812	13.3394	14.5756	12.2702	14.7934	8.80072	16.524	17.3758	10.4355	13.7659	6.10542
RARRES2	0.989892	0.00773942	0.0567295		45.4041	79.1826	48.7214	97.5824	74.1199	50.5993	89.0468	92.2465	48.4607	105.501	112.686	49.7628	59.6341	80.6297	70.3835	55.5564	143.987	97.9838	130.1	41.4614	57.2007	282.671	55.0968	137.257
GPT2	0.420074	0.00778714	0.0568477		81.4605	68.2117	92.5862	97.5825	90.7394	78.5118	108.472	81.9666	86.7634	101.708	97.3779	83.33	113.842	100.635	107.215	85.1924	117.281	87.8728	88.7367	79.1408	86.3229	137.457	79.5959	102.131
HNRNPK	-0.278971	0.00776431	0.0568477		365.441	416.707	421.538	283.079	385.456	396.584	368.624	342.555	410.097	347.944	353.637	370.154	348.844	222.379	321.275	372.263	293.578	373.123	217.294	414.826	415.375	240.183	350.583	165.039
SV2B	-1.16101	0.00777191	0.0568477		48.4716	53.6052	58.2319	21.7824	54.0117	59.609	11.5982	43.2192	64.0191	29.3738	41.7563	95.7607	13.0449	10.0427	5.4075	41.9523	25.8494	36.3815	9.41123	52.3438	62.7913	8.83665	60.0478	17.4198
TMEM248	-0.362538	0.00778312	0.0568477		76.546	74.5047	79.9516	55.5326	71.8858	70.5468	47.3921	52.4015	75.7629	57.7661	58.2106	61.3722	58.6459	35.8515	54.0155	70.9298	49.9636	78.8892	40.9811	76.1745	72.8189	43.7456	76.0806	36.1947
ZC3H15	-0.305829	0.0078018	0.056897		59.7521	78.033	63.526	48.172	64.1829	58.5969	65.2322	60.7577	63.2864	50.0752	47.9959	67.5555	61.7207	39.917	46.8487	57.5654	52.3959	61.6794	40.5067	66.24	61.3396	36.9995	57.432	20.9998
ARF3	-0.403585	0.00781264	0.0569081		890.212	933.341	862.194	684.283	801.831	885.482	529.53	688.212	851.838	678.2	776.737	692.932	640.563	517.9	409.793	908.866	661.563	885.141	463.59	931.228	813.629	522.696	887.564	580.425
CELF2	-0.56992	0.0078381	0.0569081		76.3957	74.4535	97.6392	56.2925	76.3435	74.8215	55.4064	72.8571	80.1338	58.5006	65.1261	69.2685	59.1336	39.891	22.0532	74.4497	57.6806	79.3134	31.8254	91.1068	77.7546	38.9174	66.7015	26.5559
CHFR	0.418476	0.00785075	0.0569081		12.0783	10.5304	14.2374	19.7237	14.2729	12.7196	22.0273	21.4534	16.1198	19.7866	17.4573	22.2319	20.4787	18.0342	25.1466	14.001	16.2859	16.1217	15.379	14.698	15.7669	15.5991	19.7754	14.0763
FAM58A	0.419153	0.00783619	0.0569081		83.397	99.3643	79.3105	108.897	84.9744	86.3352	107.879	105.45	79.7093	91.5736	90.7743	106.709	108.506	111.304	117.353	86.8508	105.259	94.4586	131.507	80.4082	84.2539	108.614	89.3371	124.15
FXYD1	0.71143	0.00784377	0.0569081		343.877	415.337	333.469	531.283	441.92	411.75	458.516	468.104	364.753	535.802	481.362	445.062	398.122	587.655	554.308	329.953	582.67	351.226	687.84	300.227	388.31	836.452	402.53	1097.52
WBSCR17	-0.590565	0.00783242	0.0569081		210.046	173.919	200.49	153.641	218.086	240.779	96.0529	113.119	227.598	146.264	179.629	141.655	105.317	100.008	74.7246	217.861	152.058	177.772	95.7638	188.176	213.034	92.7783	255.882	148.427
RNASEH2C	0.521522	0.00786338	0.0569423		29.3938	36.1372	30.8016	45.0589	34.5698	34.2752	34.0682	41.0062	28.0872	35.0394	35.4284	41.4681	37.7352	47.0387	40.9814	32.4662	36.4132	26.0901	52.9554	30.7621	34.5535	43.1008	31.6849	53.0876
ALDH6A1	0.325386	0.00787233	0.0569498		52.3618	58.2973	67.2423	65.6538	59.9993	63.1813	75.7708	73.1617	48.1948	72.5901	58.1633	67.9863	75.5615	59.034	67.0666	47.0229	63.9784	47.7837	45.8555	53.1711	64.4451	77.1859	48.6432	43.312
HEXIM1	-0.298896	0.00789906	0.0570858		35.7697	35.2522	33.373	26.7071	35.2819	37.8491	28.4271	22.9554	39.1455	29.8938	29.4877	24.3608	25.5398	20.651	32.2963	38.9202	29.2528	34.8038	22.213	34.6312	33.4409	25.2608	34.9288	21.7598
ANP32A	-0.383494	0.00794175	0.0572605		175.209	164.468	177.512	129.92	174.18	180.708	126.95	140.621	187.71	158.155	153.535	154.022	137.901	105.794	87.7649	188.29	131.979	186.943	115.645	191.989	183.735	91.6232	191.195	100.212
GLTSCR2	0.501027	0.00794969	0.0572605		181.8	174.044	127.583	229.013	184.216	189.795	153.515	208.53	180.436	231.893	215.228	170.6	215.7	218.716	188.525	194.401	183.974	199.22	293.419	179.727	200.578	219.884	187.565	362.176
MIEN1	0.418799	0.00795506	0.0572605		196.354	203.846	168.887	238.276	206.216	194.96	252.054	222.614	188.519	227.564	222.583	224.659	218.475	286.954	276.834	219.94	269.313	224.496	263.375	184.012	199.708	277.706	216.968	256.861
TOP1	-0.370841	0.0079358	0.0572605		42.4523	42.6124	47.6499	27.9521	38.8511	41.5944	36.3811	32.1098	46.3716	36.6658	35.2978	34.7027	36.8609	23.9369	35.3652	42.1418	29.5027	41.6911	20.309	48.0807	43.5493	22.4702	38.4533	16.159
KLHL3	-0.647464	0.00797921	0.0573425		14.1408	15.0723	14.9996	10.2115	12.939	12.4227	7.4696	12.2806	16.4207	12.4472	12.8905	12.189	11.0955	5.89456	4.74974	18.1196	10.099	16.5557	6.24259	18.0401	13.5022	6.51174	13.568	4.02067
S100A16	0.647234	0.00798445	0.0573425		179.747	205.566	198.29	276.012	244.4	204.14	251.252	250.902	184.762	243.702	223.428	232.082	256.252	308.831	297.009	217.91	307.599	202.038	341.139	200.327	184.333	509.292	205.962	393.08
UBE3C	-0.454101	0.00799035	0.0573425		64.6984	57.0958	73.1742	47.4621	64.4363	55.9325	45.3832	46.1684	69.995	51.7386	55.0704	47.0454	44.5179	35.525	29.3596	66.0089	45.6622	66.6791	29.2683	64.3878	64.6739	32.4791	55.8653	27.3668
CAPN10	0.368684	0.00800767	0.0574096		42.0153	40.5614	37.8256	47.9709	39.281	35.9464	43.7808	45.2437	38.8921	49.0087	44.533	45.715	45.1975	47.2345	41.6466	34.6269	51.2105	41.3684	46.5006	39.6274	39.9691	52.1896	41.6528	48.9698
BLVRB	0.390301	0.00801959	0.0574378		75.7634	89.8761	68.6975	111.506	66.7265	80.3865	93.3662	97.9464	59.9991	84.4279	90.3837	96.5706	94.525	95.5869	91.8841	92.6528	101.714	103.924	98.9931	89.4599	81.5562	104.413	80.7067	94.3442
MAPKAPK2	0.524534	0.00803683	0.0575041		25.0108	39.0159	22.9035	28.2802	24.6281	32.1049	39.4729	32.6791	23.7781	28.1942	27.013	40.6442	35.0448	34.2595	57.3887	22.5219	29.4706	24.1828	32.3984	25.3976	30.9703	45.168	26.8751	35.988
ATP6V0A1	-0.5448	0.0080478	0.0575254		357.04	320.082	318.017	184.963	302.976	361.853	185.071	189.849	324.029	224.818	269.541	253.666	210.572	117.083	243.034	312.635	182.442	315.524	131.235	333.233	304.18	127.908	334.002	123.609
EHBP1	-0.202697	0.00806941	0.0575655		46.1527	52.8232	52.0851	39.5624	46.058	41.8966	51.0417	44.852	47.745	41.4345	37.0442	44.4788	48.4031	30.7389	39.4178	44.2596	36.0624	47.0858	26.4512	52.3296	46.8325	35.118	38.9623	26.1165
FAM122B	-0.453663	0.00806268	0.0575655		26.4896	27.648	34.9499	15.9932	25.6913	22.771	21.1001	21.3742	28.9014	24.6035	27.9876	21.3564	19.2515	16.3314	14.6314	21.939	14.9308	19.768	11.5196	29.7244	22.0436	13.4224	22.4938	10.9812
C1orf198	0.48369	0.00811703	0.0577425		31.2988	34.1968	39.4139	40.1479	33.9527	45.0383	45.2531	40.9557	29.4555	43.8119	35.1076	52.053	44.9621	52.8575	64.617	33.2547	41.9605	26.7417	37.6777	28.6639	42.0654	46.0288	39.3527	43.1907
NRCAM	-0.414909	0.00811828	0.0577425		94.8742	126.801	114.969	69.8798	113.917	105.255	91.6919	105.72	111.15	81.8605	82.9083	153.326	85.3218	42.2126	75.6936	81.3214	71.9325	90.4746	49.2252	90.1806	108.473	62.0396	95.8563	40.8247
ZNF706	-0.353202	0.00811589	0.0577425		80.0111	115.345	112.692	67.6969	108.876	84.707	82.7511	94.527	96.5008	86.2913	74.8734	83.837	88.864	70.8215	49.513	85.1328	73.7478	85.8185	70.8896	109.506	77.1007	60.3962	70.9674	41.6548
NCEH1	-0.683304	0.00812694	0.057747		103.989	79.896	118.585	69.5875	90.5856	88.912	52.327	62.8876	101.191	68.5422	80.6301	58.6171	54.0626	36.1158	24.9857	82.5992	58.6094	80.2718	36.2626	99.7083	76.1509	29.4313	73.4101	25.7691
SIVA1	0.607936	0.00815106	0.0577474		83.7148	85.7495	76.9857	143.278	94.9666	90.2396	98.5804	120.619	89.2319	105.94	111.256	96.2113	109.959	163.572	86.1997	103.21	138.274	98.2366	187.264	87.484	96.3748	140.232	95.4054	172.773
TNNT1	0.595322	0.00814864	0.0577474		51.4216	25.7594	48.0132	51.3056	49.32	43.6241	68.4288	59.3965	46.35	59.0971	56.2269	61.169	53.7566	66.8015	107.819	57.2004	62.3273	59.7234	79.6183	40.9051	52.2972	70.1117	64.2956	76.817
ZFAND5	-0.524046	0.00814629	0.0577474		173.387	154.069	190.191	121.524	164.9	147.612	102.452	113.948	174.743	144.047	134.209	116.022	132.35	86.7658	67.6966	165.492	121.164	160.799	72.5307	190.258	147.9	71.3664	147.607	54.3323
CACNB4	-0.761173	0.00819896	0.0577683		36.3201	28.4854	56.1373	21.8243	43.2583	31.8161	19.642	33.3148	44.9174	26.3419	31.0094	29.6823	21.1232	16.6028	7.24361	29.4348	17.6078	29.8031	14.3845	40.3728	34.8477	11.1208	26.1696	11.958
CLVS1	-0.687153	0.00818772	0.0577683		27.2224	21.8601	33.548	14.2922	31.5681	26.3011	17.7452	19.0526	34.4264	20.7064	26.0038	16.7511	18.3809	10.7691	12.4844	27.1708	17.0647	26.2516	9.43102	31.0684	29.4672	8.45925	22.3809	6.86251
DLAT	-0.320701	0.00817291	0.0577683		43.7862	46.3218	45.6799	30.7648	40.5785	37.182	41.942	35.3068	42.1179	34.3244	33.6716	37.29	38.8237	25.114	32.2791	39.2182	30.6314	41.7525	19.5283	42.3565	37.8843	25.7342	34.9669	14.7848
EIF4G3	-0.412538	0.00818359	0.0577683		56.5261	55.6493	67.0978	37.1925	51.7452	54.9519	52.6065	41.3056	62.5028	45.3761	46.8138	51.118	46.7149	30.5002	55.0239	57.4432	35.8986	57.0959	21.356	58.053	56.1559	30.5094	53.9998	21.4177
SLC4A1AP	-0.353523	0.00820217	0.0577683		44.6695	40.2943	45.3984	30.0371	41.5029	42.9322	35.1508	34.5413	45.4344	37.187	36.9851	36.7758	36.2971	22.7945	34.8701	42.2061	29.9028	42.8537	22.1375	46.6854	40.4417	23.0764	42.3856	16.199
TPR	-0.32265	0.00817264	0.0577683		28.4301	24.7131	32.6958	20.2482	26.4333	28.4874	23.6528	23.0683	30.0949	26.1141	22.2949	23.4205	25.5364	17.3344	24.002	28.323	20.6196	27.2731	14.5427	31.5472	27.9825	15.4283	26.8974	12.3813
EXTL3	-0.261077	0.00823228	0.057774		60.8003	62.4353	66.5202	44.5099	63.7481	59.8257	45.9178	46.9531	63.9248	48.7163	55.5447	52.5226	52.2607	39.5662	50.3974	63.3383	46.7781	64.9019	34.1627	59.5607	64.5239	42.3088	61.0372	38.0908
HS2ST1	-0.429963	0.00823509	0.057774		23.2823	22.3038	29.4734	17.7018	26.5782	23.9244	18.298	21.472	25.8019	19.5509	20.0932	21.811	21.4952	12.932	10.2147	25.9361	19.1652	25.4687	16.9104	28.0951	21.9066	15.7116	21.7555	9.67164
PPP1R13B	-0.314835	0.00823372	0.057774		36.3063	35.6528	35.6835	28.3624	31.6823	34.0264	27.0431	25.6861	33.2625	27.3423	31.3189	26.8263	29.1408	17.9817	27.3662	36.3453	26.5461	35.8441	17.4693	35.4912	33.1011	23.1718	36.9437	19.7281
USP33	-0.379028	0.00822803	0.057774		50.63	55.5776	61.915	36.4907	56.0426	47.471	47.3719	55.1647	59.2133	43.7012	44.4766	58.2452	51.1303	30.4943	33.8759	47.8739	37.3455	49.9815	29.5101	58.3224	54.9852	25.1316	45.5512	18.8759
CBFA2T2	-0.420627	0.00826556	0.0578243		17.6148	15.0567	19.9865	9.87595	15.8411	17.2892	12.1177	11.6717	16.6823	12.9009	13.1923	13.8205	14.076	8.44478	13.6446	15.8294	10.5782	17.0328	7.19232	17.2546	16.3199	9.24933	17.4858	6.52318
COX6B1	0.506412	0.00826454	0.0578243		1219.4	1228.51	1122.01	1541.85	1364.52	1181.73	1533.36	1336.98	1152.56	1407.15	1313.27	1313.6	1398.03	1860.13	1764.11	1262.3	1736.17	1411.75	2010.93	1194.01	1284.1	1882.02	1395.41	2332.31
DYNLL1	0.428528	0.00826984	0.0578243		822.71	985.764	827.628	1056.51	942.388	862.847	1129.74	1245.88	898.139	944.624	881.581	1333.25	1106.03	1441.51	1093.62	801.764	1019.47	765.326	1190.74	843.947	872.147	1130.16	889.607	909.897
EFNB3	-0.452487	0.00827645	0.0578243		153.059	165.538	152.833	111.989	139.093	145.582	105.566	107.774	147.956	106.569	145.789	116.803	111.004	67.8738	96.6627	163.397	99.1381	168.632	76.2075	168.547	145.274	70.527	149.413	66.6758
SMIM15	-0.292632	0.00829492	0.0578243		22.4795	25.4363	27.0445	19.7689	25.4072	23.6525	20.6191	22.0673	27.8447	17.7605	21.5356	19.3214	22.0273	15.9177	13.597	19.8544	17.5677	21.9629	15.398	22.089	22.0317	17.9248	23.6192	12.6006
UNC79	-0.446271	0.00829848	0.0578243		13.4387	14.1169	17.1529	9.88868	14.2311	14.0463	11.007	12.4769	14.4854	12.0921	11.8278	13.7051	12.1293	7.52596	8.07556	13.5695	9.96346	15.2459	5.90101	16.6885	15.5754	6.98623	12.6638	5.24022
VANGL2	0.523924	0.00828934	0.0578243		9.19361	14.0357	11.0084	12.2876	10.5433	12.8425	18.1824	16.0379	9.46057	12.9237	9.92035	17.446	18.3935	13.3012	26.1673	8.83631	13.3963	11.3083	11.8225	8.05203	12.4167	16.4374	11.4665	7.85799
RPL14	0.65965	0.00831524	0.057885		829.241	787.225	734.859	1087.03	977.111	722.639	1168.25	1171.12	582.731	973.669	895.32	682.865	945.08	1452.23	785.714	509.152	1060.35	663.343	1292.98	665.437	614.292	985.396	555.428	1287.98
C6orf48	0.633654	0.00832627	0.0579058		280.1	296.871	275.602	453.529	297.576	273.006	420.632	335.747	278.844	305.41	313.548	269.802	338.28	536.429	334.258	254.107	445.627	230.741	491.374	229.733	261.25	476.964	243.857	438.412
CCT6A	-0.156136	0.00835799	0.0580703		156.434	168.982	166.39	124.873	150.39	160.061	146.764	142.686	147.244	147.522	133.44	145.004	143.808	106.427	139.642	151.076	119.888	148.159	102.374	166.08	153.725	113.279	140.134	92.1176
DBC1	-0.59156	0.00837633	0.0580992		167.086	168.194	149.584	108.07	146.109	163.042	81.7056	95.7867	162.494	99.0904	151.578	108.631	79.451	54.3912	59.7074	141.179	107.202	138.13	55.3902	140.929	152.657	67.9942	145.572	74.3307
SF3B3	-0.393058	0.00837829	0.0580992		59.1624	58.3091	59.0867	36.7142	50.2677	57.2769	37.9556	40.0005	54.1392	50.4147	48.1293	43.7155	44.738	28.1866	43.0707	57.3511	36.8685	56.9906	27.4514	64.0067	53.9564	31.0156	57.479	26.0102
CMTM4	-0.187454	0.00840702	0.0581812		37.12	49.2901	46.7464	38.6143	41.8672	37.2348	46.2633	42.0548	37.7555	35.6276	32.3656	44.0835	43.1641	31.5575	34.871	40.2527	35.5677	42.6968	24.9167	39.4518	41.0561	29.1051	38.5778	26.5777
CTIF	-0.335612	0.00841951	0.0581812		60.4301	77.8641	74.8853	48.9324	63.0695	70.5761	63.0916	56.6206	71.0698	57.5303	62.3907	60.4581	68.9676	42.1541	77.334	83.8182	68.613	70.5248	32.5627	90.0942	70.748	52.0932	70.8311	36.5344
SRPK1	-0.357421	0.00839859	0.0581812		21.0453	20.1062	24.9734	15.7056	24.7642	20.9402	17.6823	17.9009	23.8954	18.7845	15.6143	20.5686	19.3296	11.7355	13.3868	19.4519	15.4826	22.2583	12.1336	18.5	23.5567	11.2935	19.9209	8.8804
UBE4A	-0.302736	0.00842245	0.0581812		40.1027	42.9272	50.8026	33.1131	44.0531	40.1626	43.0053	38.15	44.7243	35.1144	36.941	45.0005	39.4733	23.7882	33.5111	39.2827	32.4207	40.556	23.7945	44.9617	42.1983	23.9369	36.4204	16.4218
KIF3C	-0.325219	0.00843717	0.0582201		167.451	174.103	166.309	118.793	145.4	150.909	128.702	130.142	158.579	132.504	146.832	153.754	129.614	94.5881	127.156	173.374	110.668	163.491	80.0828	175.39	161.061	86.1404	151.711	81.6033
NCOA5	-0.381537	0.00844712	0.0582201		45.7918	46.9021	43.0452	28.476	47.297	43.841	37.7069	34.3328	47.8079	34.1532	42.7588	39.419	33.6176	26.9003	33.4404	53.3754	37.4662	40.7023	23.9653	56.864	46.2681	24.3287	35.0309	21.2087
YWHAB	-0.370025	0.00845235	0.0582201		574.473	620.602	536.95	424.856	530.661	529.261	443.118	510.913	546.277	429.412	493.54	565.612	443.936	278.161	319.353	492.05	407.612	536.662	286.039	551.594	523.804	272.995	507.043	214.466
NMRAL1	0.450398	0.00846119	0.0582253		95.0889	75.5697	68.4928	77.3837	122.486	81.4262	74.5352	104.429	59.201	54.4958	83.0136	89.4422	88.497	96.6207	95.4045	60.564	103.539	104.827	97.3873	55.0256	80.1806	85.8864	62.9933	100.218
AQR	-0.353753	0.00854054	0.0583314		21.5132	20.9505	23.4637	12.9798	18.6194	19.0891	19.5414	17.5492	21.9887	18.0849	16.9975	19.8214	18.5362	10.7784	16.6123	17.0184	14.5934	20.1634	9.55629	22.7086	20.7603	11.1671	19.2629	7.71207
EFCAB14	0.378482	0.00852578	0.0583314		67.0708	73.7025	84.5842	79.783	75.0259	74.0304	114.339	93.7586	76.2369	86.9971	74.1848	97.8598	93.5844	88.977	106.189	58.0935	77.6437	61.4293	75.4656	69.0111	87.334	89.0726	61.8289	81.1841
EXOC2	-0.377908	0.00854151	0.0583314		35.0566	37.8208	33.5703	22.1415	29.3393	26.3506	27.4323	22.1523	34.4633	30.433	22.8791	27.9282	30.3582	21.5825	31.6687	32.8126	24.7729	30.2338	17.5749	39.3842	29.0113	15.5388	35.5557	13.7184
FOXG1	-0.442153	0.00855658	0.0583314		56.6989	53.0177	64.0447	41.1238	58.2405	51.6274	35.5598	50.0345	67.373	47.274	52.7718	53.5348	43.2765	27.5547	24.2004	50.9065	38.3741	51.2418	29.3059	52.8703	55.117	32.6712	58.6514	27.6329
FRY	-0.61428	0.00851463	0.0583314		39.734	31.1233	52.537	23.1837	39.3776	41.6679	23.7456	26.9033	40.368	29.2182	33.7277	28.1649	27.6267	18.7678	25.3534	41.0511	23.9383	41.7793	13.7636	43.4601	40.5418	12.1821	38.929	11.6161
FYCO1	0.715279	0.00854012	0.0583314		9.39395	9.63974	7.70574	12.2363	8.25091	10.9788	13.2184	9.8645	10.2793	11.1962	6.2434	9.98166	15.462	18.5801	28.9263	10.9743	9.04275	6.35308	8.61468	9.45024	9.36995	18.97	9.35945	12.9881
MAPK9	-0.316927	0.00858873	0.0583314		92.9046	81.5789	103.193	69.2433	88.7513	77.4885	72.4343	80.6002	100.767	80.9156	81.3797	93.1632	71.5635	62.2203	55.2442	86.7729	70.949	87.387	48.5746	94.744	83.2902	48.5017	79.7228	44.9262
MAPRE2	-0.411985	0.00852978	0.0583314		205.796	201.112	229.166	136.267	191.914	203.115	154.026	189.979	232.674	164.175	175.67	229.58	167.757	120.021	163.407	208.03	144.775	205.075	92.394	236.695	209.057	103.37	199.991	68.7806
NDFIP2	-0.531314	0.00856049	0.0583314		31.7451	39.354	46.765	25.1411	43.3493	34.7517	25.7331	40.9554	46.7322	27.3582	28.6498	52.8743	27.1372	19.5935	14.4754	30.9492	23.0486	31.1215	23.0433	35.5349	39.9433	16.8639	34.0202	14.9297
NDUFA7	0.517901	0.00857123	0.0583314		374.068	305.152	360.178	564.764	418.591	362.127	420.764	447.917	370.981	443.641	427.921	365.335	409.216	620.832	371.205	380.247	499.159	405.805	625.683	372.047	349.887	486.308	376.405	588.89
SGSM1	0.691151	0.00859007	0.0583314		110.287	91.003	110.705	145.047	116.718	77.7284	103.754	118.189	94.8197	137.471	136.659	85.9483	169.982	253.747	82.358	72.239	72.3761	111.883	168.711	91.5479	75.8942	69.5284	81.8422	234.751
SNAPC5	0.292369	0.00853227	0.0583314		159.166	139.836	134.923	192.608	155.671	138.452	176.16	165.955	151.56	147.953	156.702	150.479	194	155.922	132.883	154.849	165.688	163.294	176.534	149.908	143.003	160.183	131.71	114.281
SRSF1	-0.221234	0.00849513	0.0583314		43.1239	44.9905	53.8834	32.8507	52.1663	42.8022	50.7423	45.8039	57.2852	45.0408	39.2409	45.2352	44.7573	40.0489	41.0495	44.6462	37.9804	45.3033	31.8582	54.3497	47.7468	33.265	43.1635	25.4775
TANC2	-0.653519	0.00857575	0.0583314		51.217	33.9319	64.9098	30.7847	51.0718	47.1123	24.5913	30.5133	55.9423	37.2368	39.179	32.9703	31.8466	22.7493	16.7167	47.5806	26.4198	44.8863	17.6352	52.3045	50.9118	16.789	47.363	20.199
GNAO1	-0.392162	0.00861669	0.058347		337.801	320.199	411.859	251.895	356.388	401.737	220.894	271.349	404.002	313.025	326.571	307.413	259.339	213.548	240.154	379.103	249.764	335.765	172.004	370.941	389.627	248.742	405.485	192.393
SDF2	0.384859	0.00860992	0.058347		82.4493	88.3137	74.6358	101.928	83.8766	82.8953	100.71	99.6461	81.2612	81.0427	83.7256	94.8065	94.8255	99.3045	101.71	83.2333	111.127	89.0944	121.074	79.4559	84.5861	116.684	81.9762	86.9554
YTHDF2	-0.372984	0.00860997	0.058347		52.781	49.5884	52.4153	34.194	45.5926	48.9978	41.3459	37.3571	52.6457	42.3554	44.4238	42.6589	40.2256	25.3326	36.7425	50.0988	35.3079	47.3024	26.6261	52.5545	48.124	25.9732	47.7105	16.7813
ACVR1C	-1.0348	0.00862738	0.0583607		19.9191	12.1999	35.8634	12.4767	28.9325	20.0329	6.79393	12.5908	32.4411	13.2688	17.3406	11.2005	6.95967	6.30967	2.14309	15.3555	9.56921	15.3645	5.16641	18.1985	22.743	5.28681	16.7634	7.43808
EPM2AIP1	-0.575642	0.00867733	0.0583607		28.0833	30.6979	32.3366	15.0653	25.608	24.2477	22.6523	22.9871	26.6196	18.1057	20.2347	24.7853	25.2379	10.8652	18.9343	22.3114	14.9138	24.1968	9.23272	30.2584	25.2368	9.15662	23.63	5.84018
IREB2	-0.391889	0.00868073	0.0583607		15.208	17.1763	22.3909	12.1076	17.228	15.1526	15.704	14.5829	18.0007	13.4569	12.0763	16.3365	16.2671	8.85401	11.1733	14.8865	12.0659	16.3864	8.46868	18.3469	18.2363	10.1187	14.1132	5.22647
KIAA0753	-0.336199	0.00865792	0.0583607		14.5717	14.2447	17.8173	11.6907	15.7358	13.5621	13.0999	12.7022	15.5779	12.753	12.0332	12.7074	12.27	9.21733	9.83103	12.9601	10.647	13.8011	8.09867	17.2374	15.3544	8.05976	13.3496	6.08101
NDUFB8	0.46688	0.00864419	0.0583607		743.629	705.449	739.422	1090.42	834.002	785.134	973.993	898.469	749.552	881.517	856.821	868.766	845.315	1076.15	958.762	733.095	949.147	800.763	1194.18	748.797	730.079	946.139	795.101	1313.12
PALM2	-0.590924	0.00866935	0.0583607		15.586	14.7166	17.2714	8.86133	13.5107	12.6696	9.15268	12.4008	17.189	11.4671	11.131	13.0454	12.479	7.99418	6.80061	16.546	8.82268	17.3323	6.91167	22.0686	16.2529	5.92388	13.7293	4.66453
PECR	0.482986	0.00865196	0.0583607		35.9989	29.366	24.1772	27.0334	33.4617	19.7833	36.079	40.8663	25.9021	34.1034	24.424	25.7626	36.7615	33.1837	34.2258	22.8691	40.7593	31.6883	32.9034	28.6862	34.5504	44.1956	21.3583	30.3222
SOCS7	-0.469793	0.00868357	0.0583607		40.4315	37.3133	51.5784	31.9674	40.6483	41.2472	24.8907	35.1802	48.8221	32.6353	35.9203	36.7859	30.2504	25.9885	16.5202	48.2629	30.0733	42.5246	22.2388	43.7368	46.2838	27.9767	45.5011	27.9696
MFSD10	0.352462	0.00869438	0.0583789		36.3296	31.4515	39.6819	39.9338	33.953	35.595	48.3898	55.1434	41.0931	53.1027	47.2809	55.4657	46.2658	42.8537	59.3638	30.8942	40.0423	38.544	43.6383	41.6156	39.4592	38.8439	49.7881	38.1433
ABCA5	-0.637831	0.00885993	0.0584952		11.8601	11.009	17.2914	8.25698	13.8686	10.9557	10.1265	9.88388	14.6297	7.99946	8.18542	10.2269	10.6052	4.59493	5.58768	10.8347	6.76739	11.8527	5.92805	15.1875	12.5491	4.39626	8.76245	2.55967
CRB2	0.461663	0.00890937	0.0584952		21.1118	24.542	24.146	23.932	27.1998	28.1481	31.5845	30.0885	18.988	28.2072	25.2467	34.5178	27.8567	23.9304	49.2803	18.9977	18.8997	17.0914	23.0169	16.6769	30.681	25.9338	24.4971	22.2959
ELMOD3	0.202683	0.00883321	0.0584952		20.4344	17.5389	19.7705	19.4289	19.4497	20.5393	22.9066	20.1462	17.4084	21.1693	21.4116	20.659	21.3231	17.7203	22.9843	19.5118	17.7664	20.4887	18.4697	18.7364	23.8002	16.3573	20.4544	18.346
ENTPD3	-0.763461	0.00884115	0.0584952		55.0439	46.4537	84.8514	43.9544	74.6892	68.2413	49.7724	22.0369	59.403	70.6548	43.7375	17.8774	46.5304	27.0534	23.2054	92.8034	75.1991	86.3512	30.8537	44.0279	47.4337	32.3346	64.7639	15.2828
HERC1	-0.435518	0.00887959	0.0584952		31.2906	24.502	40.3868	22.1071	32.2359	31.6813	24.1431	27.3139	36.4626	27.0754	24.7253	32.7881	27.0176	18.1669	22.1705	30.83	21.6532	33.1648	14.7538	34.6948	35.3955	15.4615	35.4121	12.245
KIAA1467	-0.640922	0.00890463	0.0584952		126.578	117.319	117.477	73.503	114.325	121.327	70.195	66.728	108.929	86.7572	103.888	78.2006	83.4479	45.0861	48.3703	144.518	76.2849	141.229	48.8634	133.954	116.666	40.7103	114.823	37.089
KIF5C	0.526896	0.00877631	0.0584952		431.249	362.56	596.913	540.116	535.887	426.893	564.507	597.615	510.144	522.955	476.18	582.702	701.162	957.761	423.245	315.454	428.927	407.086	641.616	415.77	421.174	511.34	378.685	558.497
LDB2	-0.718691	0.00890997	0.0584952		109.264	76.6915	103.551	59.2923	85.7048	84.36	51.6025	76.5676	107.91	79.8889	73.772	66.8019	57.142	44.5759	14.1932	95.4261	58.8397	84.387	42.7726	101.418	77.4024	29.8961	79.2677	27.8245
LEPROTL1	-0.297955	0.00887818	0.0584952		49.6384	57.5207	64.3483	38.7344	57.313	45.5689	46.4817	46.477	55.455	45.7464	41.8117	43.9654	45.416	37.7921	32.7693	47.9932	40.4645	49.1987	36.675	58.4745	47.1807	34.2991	38.7766	25.6377
MAL	0.858063	0.00890719	0.0584952		80.8571	51.9476	85.8757	78.1962	93.2818	146.987	141.608	107.867	100.447	131.852	97.0844	207.955	144.853	198.151	354.348	84.8843	69.7603	54.4187	117.877	87.2801	221.986	56.3745	159.541	69.5685
MAP7D2	-0.45934	0.00876775	0.0584952		110.828	105.694	112.064	69.669	100.423	97.076	75.486	67.5977	108.65	91.6997	92.3645	72.7617	78.6073	48.6743	68.5657	97.9492	65.6432	105.524	48.7897	114.456	96.8358	42.8702	98.1499	41.6403
MBD3	0.543727	0.00892217	0.0584952		128.138	147.101	112.885	202.217	150.014	144.23	140.136	187.721	121.447	155.661	144.812	172.06	158.748	205.931	188.352	132.246	180.622	128.083	194.544	108.781	137.509	192.81	144.103	262.598
NKTR	0.340349	0.0087224	0.0584952		12.1846	10.3183	15.1989	15.9537	12.0791	11.0667	20.4104	21.6009	14.0322	16.1191	14.0287	18.8328	20.2897	15.083	15.8975	10.1085	10.9849	12.9999	10.6877	12.6481	13.3663	13.0485	13.1042	8.63922
PAK1	-0.386741	0.00891192	0.0584952		143.811	172.422	140.375	107.561	120.094	155.165	124.726	143.54	129.264	104.676	117.287	205.81	114.465	72.0756	124.075	154.481	109.109	159.87	67.0389	141.598	145.542	77.0484	150.835	65.3033
POLE4	0.640231	0.00888016	0.0584952		69.0005	84.8844	50.8146	99.4034	71.2004	85.1021	115.319	102.294	61.5458	74.7958	67.3992	103.839	95.831	138.751	118.689	93.8582	115.21	91.9273	149.443	69.5554	76.0294	145.119	82.05	114.935
RARS	-0.280333	0.0087869	0.0584952		52.1546	52.1349	50.2794	41.1346	48.149	46.8734	46.9329	43.6615	46.7755	49.4671	39.3425	44.1554	48.1243	26.8468	39.8565	47.7701	43.0795	58.5585	34.9673	51.4531	46.3301	30.9729	59.8092	25.1002
RBM4	-0.225637	0.00892315	0.0584952		35.2782	37.0238	36.2654	28.4201	35.5255	35.631	33.1705	33.3102	36.8989	32.3526	36.9127	32.0314	32.2812	24.7588	30.2797	39.6691	35.7081	38.8472	25.6004	40.81	34.6037	23.2463	35.0158	20.651
RYBP	-0.483972	0.00877714	0.0584952		33.3084	35.2405	37.3612	20.031	34.5247	31.5172	24.4058	23.6431	35.7791	25.8	23.3457	27.2206	31.2774	19.9377	18.9526	32.3234	20.6989	33.7938	16.6126	39.9517	32.2845	14.5375	28.6236	9.60432
SEZ6L2	-0.674637	0.00874408	0.0584952		302.077	261.241	280.915	138.606	247.334	282.53	144.136	141.466	301.206	191.903	247.417	204.026	160.083	79.2393	243.277	289.644	156.809	282.032	93.2321	288.146	255.87	86.6556	326.044	98.5229
SH3GL3	0.385281	0.00892471	0.0584952		73.117	91.3493	77.2285	92.3854	83.4547	103.362	112.431	102.657	97.2378	93.1117	72.4482	125.995	117.007	141.767	125.553	87.9782	111.221	91.7078	118.072	83.5599	114.215	95.2165	95.1801	65.5291
SLC45A3	0.664098	0.00874169	0.0584952		15.3704	10.4744	14.4637	12.3931	12.8052	18.8791	24.3712	15.8103	20.5218	17.2614	14.1594	28.1746	21.7475	25.6818	52.5736	15.9445	11.3593	13.2654	15.8995	17.0109	26.3708	19.6674	19.8503	9.84912
TOLLIP	-0.306556	0.00878426	0.0584952		202.318	264.527	193.654	163.124	199.869	202.436	153.521	185.719	182.951	180.413	195.532	218.765	160.422	129.869	128.673	219.153	156.672	193.615	112.697	192.177	178.037	125.971	181.973	115.926
TSPAN15	0.726447	0.00893113	0.0584952		30.7497	15.0716	21.2768	24.1257	25.3686	39.3881	36.7228	39.6767	35.949	47.3932	36.8896	58.5603	40.2464	51.8981	101.715	35.1712	23.8865	25.5549	36.5361	37.1818	51.8992	28.2304	50.4264	18.7482
UBA52	0.516058	0.00886005	0.0584952		1311.1	1238.43	1207.96	1748.74	1447.41	1331.86	1475.01	1447.93	1174.53	1569.11	1466.84	1402.75	1532.06	1884.93	1366.01	1365.58	1836.2	1434.27	2165.59	1264.78	1334.14	1934.13	1303.59	2574.04
WNK1	0.546875	0.00881064	0.0584952		75.3669	72.9511	103.393	92.6848	94.8633	119.101	132.652	107.296	100.33	99.2644	76.6046	135.579	121.831	158.369	195.51	87.2461	85.6729	75.7158	94.0271	96.6734	127.174	153.659	96.9363	111.961
XRCC5	-0.207034	0.00877578	0.0584952		88.5974	91.8357	97.9575	66.9888	76.2679	87.6891	83.119	77.1629	85.4296	77.229	79.3764	82.4464	76.6966	56.3459	70.1876	84.2438	73.8802	79.5957	58.9816	91.8343	93.1534	59.0762	84.1998	41.9549
ZMYND8	-0.412824	0.00884383	0.0584952		63.5585	58.3643	68.166	40.4003	53.2182	60.7571	46.9208	43.2561	63.3991	50.8029	52.7586	44.6446	50.1023	34.1389	43.766	59.2998	40.0278	55.0085	24.0622	70.2528	55.7652	33.0324	56.3084	22.1122
TP53BP2	0.513344	0.00894138	0.0585091		56.9274	69.1191	56.9839	70.8698	58.5274	78.5743	90.2987	67.1715	50.4544	73.9357	58.7282	67.3771	78.9847	60.5467	82.8831	48.7185	64.6252	40.3362	66.4771	43.1201	58.2298	112.313	47.6374	60.1162
ACTR2	-0.332666	0.00897791	0.0586934		154.898	161.371	217.127	131.786	185.827	160.302	141.643	138.09	188.594	143.772	140.927	149.837	144.053	107.262	106.316	140.049	114.201	145.09	88.2203	166.496	167.139	91.4315	136.5	86.4102
AGXT2L1	0.683086	0.00898585	0.0586934		212.661	99.2448	133.746	144.918	168.813	106.751	309.988	194.101	146.402	313.487	120.334	168.05	333.233	159.619	195.62	96.9751	213.636	164.16	209.186	110.92	89.185	241.487	144.954	163.647
FBXO21	-0.319909	0.00900805	0.0587554		87.9376	109.437	89.1297	65.3024	87.2156	93.0397	77.8012	72.1737	83.9832	77.5849	79.9703	79.4005	79.8783	50.9629	77.6264	88.9351	60.8613	85.4418	45.2183	87.2999	84.8564	47.0902	84.368	37.3714
RPLP2	0.592427	0.00901166	0.0587554		1201.29	1083.08	1094.13	1648.63	1251.51	1207.76	1216.54	1339.07	1153.84	1454.85	1401.49	1227.4	1362.27	1890.47	1168.41	1245.2	1486.36	1219.8	2108.83	1158.41	1182.98	1924.03	1167.67	2898.06
LRP4	0.306418	0.00904975	0.0588875		48.7558	62.1946	47.2713	55.7038	56.6962	59.9789	46.3458	51.6031	44.3763	54.4481	51.7586	58.9687	52.1631	40.5689	66.607	40.5533	51.9681	36.8065	47.3935	44.1387	52.8387	62.0838	39.797	41.8801
MYEF2	-0.263177	0.00906925	0.0588875		18.5952	23.0305	23.0985	12.6008	19.3914	19.9217	19.7711	20.4236	21.3379	17.8024	16.5297	20.4245	20.2178	14.9891	16.0575	17.4713	13.6107	18.5752	11.4155	22.3075	19.2061	14.1019	17.2363	9.15158
MYRIP	0.719829	0.00904126	0.0588875		16.7257	31.9833	14.0784	20.7852	13.5379	14.6067	38.1212	34.4252	12.4398	19.0482	19.1229	30.5728	40.9456	40.8626	38.7358	15.4273	24.0584	22.7394	22.8071	18.7331	13.0791	29.453	14.6321	16.1227
SCCPDH	0.208877	0.00907284	0.0588875		87.0602	93.3373	85.8447	94.7256	79.6875	80.9956	94.796	93.0851	84.9598	86.4027	79.3434	97.9445	98.7869	81.8766	100.838	79.8188	84.4515	95.6453	91.7495	69.2188	90.9106	86.681	91.2304	60.0231
SLC35F3	-0.699173	0.00905703	0.0588875		36.341	27.7074	43.2256	22.1672	39.2921	39.9924	18.015	22.5161	45.6017	25.575	36.6517	34.202	22.2811	15.7515	10.2086	39.7548	23.5536	37.5193	16.495	41.2304	38.3323	10.5758	39.1625	16.2901
ATP1A1	-0.868396	0.00908345	0.0589033		1236.54	834.821	1115.38	603.026	1030.67	1126.3	378.965	510.633	1168.56	783.878	934.757	541.025	495.642	311.701	267.428	1213.32	521.42	1100.31	352.572	1273.51	1005.4	238.223	1072.16	334.416
ETF1	-0.246098	0.00911356	0.0589923		69.2987	65.8756	76.9273	54.1261	71.6841	65.6449	58.9016	57.8752	75.6976	61.3609	58.5887	59.0214	59.3234	45.8465	46.6804	65.3108	54.586	71.604	46.903	72.1259	70.5633	47.4741	66.2036	39.3761
GABBR1	-0.326648	0.00910856	0.0589923		665.498	595.107	612.394	437.065	607.257	621.529	434.73	474.701	618.263	540.266	571.998	532.308	502.899	358.855	411.588	621.861	540.893	667.178	329.518	644.779	627.357	316.412	612.319	398.906
BCAP31	0.404614	0.00916931	0.0591404		151.802	186.689	148.77	187.511	161.624	177.715	202.191	171.159	146.622	158.256	166.505	217.927	187.339	157.736	296.623	154.867	187.963	156.376	194.201	144.4	169.956	254.162	181.992	177.422
CHMP5	0.268096	0.0091577	0.0591404		96.1902	109.474	100.264	118.678	110.288	101.717	136.209	125.903	103.224	97.6103	104.953	125.586	122.288	121.052	109.328	92.9811	110.253	105.451	111.204	102.007	100.654	116.91	90.3621	83.328
GTF2I	-0.342739	0.00916679	0.0591404		128.685	124.248	135.565	85.7086	116.647	126.188	107.444	101.142	133.939	114.846	108.012	107.849	105.935	71.6205	103.44	130.732	89.7423	123.964	62.8767	146.328	132.448	69.7168	115.919	51.4445
SDCBP	-0.331557	0.00916798	0.0591404		162.189	158.546	197.042	115.854	182.633	145.402	146.061	162.746	200.511	160.465	134.669	151.447	139.433	112.183	88.3003	126.531	117.331	137.003	105.313	164.756	134.151	95.7579	118.03	77.3641
BCAT1	-0.544173	0.00924284	0.0591903		14.0947	13.0409	17.8399	7.19563	16.0603	11.5684	14.7737	9.2268	15.5038	10.1366	8.80639	11.5318	10.3238	5.20236	13.1374	13.1094	5.68811	10.0418	6.04188	13.0577	14.9887	5.47868	11.0968	4.4188
CABLES1	0.33887	0.00922828	0.0591903		37.2304	40.2242	41.5429	43.8595	39.7052	39.7606	44.3286	34.7819	34.8367	38.0815	44.956	41.8817	52.6303	36.3376	50.2591	40.8235	47.3967	33.2083	40.8267	38.1796	36.5444	57.0365	34.7995	37.0698
CAP1	-0.257036	0.00922463	0.0591903		223.891	217.207	255.866	165.745	240.565	238.105	203.866	190.131	267.667	229.789	216.292	209.107	184.54	153.476	208.263	230.483	204.064	223.445	136.039	226.769	266.426	168.765	259.309	135.244
CERS6	-0.578631	0.00923211	0.0591903		37.778	39.0024	45.4378	26.9281	38.8636	33.6162	24.7002	26.4018	36.1608	30.698	25.7929	25.2811	32.8238	15.7035	15.9989	37.9368	24.735	41.6154	19.5233	47.588	35.16	14.6822	31.6765	10.1682
GID8	-0.232029	0.00923902	0.0591903		46.7092	46.9042	46.4761	33.6002	42.7765	48.484	39.8147	38.1819	45.8442	38.5317	40.3791	38.3699	41.8885	33.1049	38.8655	51.7112	36.01	46.9598	27.959	48.5931	46.4904	32.0719	45.0073	26.6006
HMGCR	-0.514082	0.00920868	0.0591903		64.3276	59.0696	86.0913	50.2254	64.6754	68.7784	46.5921	55.0111	75.771	45.8315	58.4186	62.7306	47.6946	25.3645	36.4478	50.6908	38.2176	67.1931	34.2619	71.2586	65.5859	25.7469	66.0001	27.8876
HNRNPM	-0.340362	0.0092395	0.0591903		138.827	142.228	145.058	81.5671	133.379	144.241	107.414	102.663	153.14	119.749	123.298	114.985	109.062	94.232	129.335	162.541	99.4025	138.066	82.8912	165.839	143.366	84.9829	137.279	80.3903
PGBD5	-0.534148	0.00918656	0.0591903		137.97	105.553	154.847	99.2122	138.661	133.304	72.8053	101.296	162.617	130.972	120.849	95.6152	83.7733	81.1516	50.4085	175.85	103.769	152.769	72.6672	157.317	121.123	77.3338	121.04	86.1074
KIAA1468	-0.510023	0.00926107	0.0592544		25.9842	28.0793	28.0049	14.7968	22.8704	22.2463	20.1587	18.1867	25.8584	18.8787	20.8786	22.3391	20.9445	11.7456	16.0768	24.1866	14.6942	26.9915	10.6277	26.9303	25.3798	10.5277	24.1832	6.63006
YLPM1	-0.454111	0.00930339	0.0594723		38.0814	30.7273	43.4372	23.9499	32.5529	36.5491	25.1916	27.3904	38.5429	27.7099	30.9376	27.3755	28.5732	18.9311	24.9647	38.5434	22.0953	33.6956	16.1924	44.1717	37.3869	16.7252	34.0088	14.8038
MORC2	-0.32774	0.00932114	0.0594854		24.5066	22.7416	24.7871	15.0697	22.0481	26.3976	19.5544	15.7096	22.9369	18.5197	20.195	18.098	19.5628	14.5305	20.3867	25.7444	18.1933	22.9945	12.0613	26.2386	23.6436	15.2998	23.4636	13.6922
ZRANB1	-0.218735	0.00932197	0.0594854		29.4251	30.016	32.0434	21.713	26.5052	28.4093	26.0718	24.7036	29.9587	23.7129	23.2268	29.3425	24.8626	18.3779	20.8008	27.1998	22.9159	29.4352	18.5364	28.7892	30.1041	21.851	25.3233	15.2369
WIPF3	-0.811187	0.00933528	0.0595176		58.995	35.2828	64.9823	24.8214	56.849	47.6507	19.7196	25.0842	63.4801	42.1615	44.7534	17.4428	25.6413	24.7188	13.8477	51.0577	31.7947	31.5522	16.8623	55.9871	53.1727	15.8628	57.5229	23.9272
LHFPL4	-0.450879	0.00936952	0.0596006		56.3386	54.0925	54.9674	39.6585	50.7438	56.9439	32.9061	31.3347	56.0852	44.0127	45.356	34.039	38.2686	26.8244	40.2898	61.8258	38.1309	64.9366	27.2893	57.8358	57.6181	29.2206	62.5359	29.7647
MT1E	0.734568	0.00936613	0.0596006		492.631	370.473	278.021	336.13	421.738	150.711	722.978	372.163	289.983	631.929	399.562	461.001	501.997	540.405	663.543	230.338	378.651	371.75	680.51	274.648	233.225	381.634	403.464	654.266
SELM	0.659694	0.00938143	0.0596006		107.92	208.346	170.497	294.691	162.05	128.657	307.822	224.05	154.191	190.466	223.284	261.691	244.679	213.726	414.248	168.015	276.135	171.237	319.025	190.244	139.423	303.221	182.208	240.003
UGGT1	-0.502088	0.00937626	0.0596006		10.6615	9.14466	12.1673	5.84833	10.725	10.9933	7.96009	7.73585	12.5841	9.83225	7.62636	8.79695	8.63963	5.86556	7.41108	11.3054	6.44269	11.2971	4.31503	11.0166	12.5311	4.3779	10.1296	3.67191
EEF1A1	0.606326	0.00940195	0.0596172		2067.23	2222.92	1836.82	2926.27	2128.25	1933.15	2343.2	2802.3	1843.69	2343.33	2247.61	1929.98	2577.95	3344.34	1243.69	1549.97	2676.89	2106.25	3404	2035.14	2084.93	3366.17	1671.28	3254.19
MYL6	0.429339	0.00941695	0.0596172		692.394	722.027	652.399	844.921	725.815	717.53	914.707	852.756	731.425	777.169	759.619	744.466	821.909	945.009	1097.86	700.949	861.591	729.538	1058.34	628.202	721.41	966.08	793.165	1050.13
RNF20	-0.270786	0.00942171	0.0596172		38.6345	43.2718	42.8978	29.7507	37.2079	42.6833	37.9705	32.6006	41.4961	33.6491	34.5391	37.305	36.565	28.4439	38.836	41.3138	31.4586	44.1082	24.1404	47.6121	40.6048	22.8602	39.4688	21.0827
RNFT2	-0.470023	0.00942544	0.0596172		29.3962	29.4932	28.2635	16.7429	24.9454	26.4948	18.8128	17.1922	28.4828	21.0935	22.6213	21.6679	19.9274	13.4881	29.3801	29.5031	18.3576	31.1244	11.6795	31.9927	25.8052	11.6296	29.1062	15.02
SUPT16H	-0.378232	0.00940323	0.0596172		89.5992	85.3555	88.3076	53.2005	73.8355	80.6192	62.8799	54.774	85.9132	67.379	64.6607	65.9105	66.5224	43.8227	68.1437	80.7124	50.9503	84.9657	41.6547	89.2454	85.6408	44.8734	85.3826	38.987
BAG1	0.359157	0.00948978	0.059659		39.6878	49.1631	32.5875	44.7379	36.6505	42.4443	50.5146	37.7416	33.367	38.4175	39.0483	39.0244	49.6385	44.4003	63.9812	41.8169	42.5254	44.1993	43.8848	39.7694	40.791	53.3559	40.8381	48.2719
BOK	0.726249	0.00948101	0.059659		84.4146	87.5593	88.5314	75.5334	92.9077	151.373	134.073	93.1358	110.49	101.539	103.61	210.298	147.236	189.797	394.775	118.903	91.7861	83.0245	111.745	110.944	201.874	113.217	137.041	86.8054
CACNA1B	-0.523882	0.0094834	0.059659		27.4427	24.843	31.1738	23.4627	26.693	26.1465	18.5319	21.3749	28.8669	21.5131	22.8107	21.5512	22.0924	13.0021	11.7125	29.3107	22.831	38.2304	12.7833	28.2331	27.9775	12.5339	30.3844	10.389
ERP44	-0.217273	0.00947987	0.059659		16.7569	17.5803	20.8342	13.1261	19.6611	18.2786	17.4905	17.1067	20.6236	16.4736	15.2623	19.1528	16.4902	13.0315	16.2399	16.6012	13.7195	16.4658	12.3053	20.3927	19.1193	12.3852	17.2747	9.11929
KDM5B	-0.469087	0.00944739	0.059659		22.692	21.0171	26.9464	15.5485	23.599	22.2212	14.3287	16.6337	23.5037	19.2384	18.3574	17.4556	17.9798	10.7453	11.7152	21.5631	14.4148	21.1228	9.7466	23.7414	24.5494	11.0457	21.4155	8.2233
PDCD6IP	-0.327537	0.0094747	0.059659		30.9043	30.7196	38.8784	21.5527	33.2299	30.9855	30.5944	30.2813	35.8938	31.8999	27.702	33.9271	29.7681	18.8496	29.3638	31.188	24.2517	31.0377	16.1288	33.8138	32.9427	18.0967	29.9719	11.6694
SBDS	0.252639	0.00949008	0.059659		121.147	134.319	131.022	126.581	132.492	116.309	158.856	148.862	129.469	136.411	114.254	155.846	147.611	142.817	150.127	97.7792	117.942	104.306	132.232	125.427	124.518	132.374	116.724	89.7885
C4orf52	0.548223	0.00951646	0.0597104		38.9984	46.4582	48.2918	55.6236	48.892	39.0999	74.8005	65.2237	47.2893	53.3643	45.1568	52.855	62.3464	84.8594	52.6396	43.6228	58.4828	46.0543	86.2931	53.5876	45.4205	83.2854	44.5015	58.5102
CALR	-0.329712	0.00952049	0.0597104		575.279	574.443	532.092	356.705	553.697	514.23	455.732	435.421	599.184	458.756	531.819	461.779	394.566	305.609	557.629	574.089	436.059	489.104	299.166	625.368	502.45	314.908	508.939	278.232
DDX1	-0.239649	0.00952314	0.0597104		183.71	204.997	175.67	142.142	167.708	181.496	187.467	157.543	184.131	148.577	158.341	164.177	161.03	105.2	175.577	179.985	149.501	194.557	111.431	179.236	184.809	111.178	171.391	90.1568
INTS3	-0.311087	0.00954469	0.0597935		55.7287	60.6934	60.4389	39.6864	51.3922	60.111	47.5336	44.7768	55.8212	48.3515	51.5868	49.2996	47.116	37.7355	51.803	64.3869	41.7734	57.4375	28.9558	65.9222	54.7375	33.6984	51.3906	27.2217
PTBP2	-0.327078	0.00958609	0.0600006		30.9836	37.463	39.5557	23.3724	36.8184	28.1677	33.227	34.9658	36.5382	28.2123	25.7616	36.914	31.2083	17.2239	25.0547	31.4682	24.0978	31.9321	22.4673	36.5173	35.9929	24.0495	30.4189	11.3578
FBF1	0.422793	0.00959632	0.0600124		24.3127	19.5519	24.3208	30.9388	21.5469	17.708	23.4984	31.028	22.4348	25.5614	27.5282	26.7336	28.1692	28.41	23.3333	19.0664	22.3787	20.7899	22.6016	19.9354	21.3114	22.1049	19.4764	32.6549
GABRB3	-0.65189	0.00961146	0.0600462		164.205	149.352	172.665	113.844	155.532	153.047	84.4762	107.405	165.023	119.069	128.933	107.662	110.859	63.9465	39.867	160.7	105.998	165.717	71.4626	183.746	145.164	53.1591	138.876	51.1176
SPCS2	0.213648	0.0096184	0.0600462		78.0751	86.0919	75.9421	70.5595	79.4502	80.319	98.3586	87.7185	77.2032	75.2896	80.0488	92.6311	87.1994	75.1894	100.696	68.0687	73.4034	71.9757	80.8343	82.9182	76.2487	75.6141	63.3817	54.4498
CRMP1	-0.424201	0.00970199	0.060147		328.356	303.142	304.709	223.235	252.463	298.288	187.368	246.689	298.676	237.947	288.88	248.645	230.387	142.766	181.566	319.484	240.225	354.596	183.597	338.75	285.705	151.973	352.116	155.671
DPY30	0.353876	0.00967987	0.060147		78.0031	90.1686	78.0099	95.1113	90.4123	82.1671	111.233	101.44	75.7474	94.0402	73.8781	101.901	96.6815	110.937	102.13	77.6189	96.2246	76.0725	98.9973	85.9049	80.9599	115.049	81.5465	66.6033
GOSR1	-0.253453	0.00970976	0.060147		22.5982	23.6207	25.1879	17.0268	22.0049	21.7382	23.3596	20.4909	23.2774	16.5919	17.3645	19.8556	22.7511	14.9396	17.134	21.771	16.5949	22.2949	13.404	23.7117	23.8923	15.3366	19.6558	10.488
INTS5	-0.383818	0.00970125	0.060147		30.7623	26.199	27.214	17.7606	26.9786	28.1204	19.0566	19.39	29.0799	22.9047	24.9512	20.9847	19.1007	14.9859	22.8682	32.9224	20.3477	29.0868	14.4967	27.8919	28.6533	16.1505	29.0431	14.3668
PANX2	0.565013	0.00970125	0.060147		16.4813	28.429	23.8506	35.9858	23.4647	19.1991	40.2832	29.1647	16.2321	21.4008	19.7295	24.919	37.623	29.5244	47.6007	22.6546	26.0957	25.8638	24.2566	23.6998	18.0062	38.7913	16.2654	28.2313
PCLO	-0.672907	0.00966816	0.060147		17.9702	11.108	28.7431	13.7791	20.7312	21.2538	11.9917	17.8927	22.3139	14.0824	14.1101	20.1225	14.3286	10.4181	6.07535	19.0861	11.117	17.8189	6.5122	23.2678	19.8299	7.36098	18.6951	5.48526
PRRT2	-0.675636	0.00970074	0.060147		476.907	378.496	577.676	337.531	511.62	483.302	236.699	278.561	560.622	466.706	490.559	313.138	312.952	252.661	132.784	662.083	382.917	538.639	234.022	583.809	479.454	190.535	548.767	231.549
TMEM57	-0.35495	0.00967292	0.060147		27.2012	29.4532	24.2494	18.323	26.1797	23.3057	21.5324	21.3036	30.2259	21.2673	23.9558	23.0516	22.7604	13.2352	19.1244	23.4017	16.8654	25.7646	14.5521	29.1144	23.4525	13.754	24.264	11.0993
UXT	0.436719	0.00964932	0.060147		101.88	91.2795	86.4533	119.924	103.179	98.4966	115.037	107.883	96.146	112.89	107.83	94.587	112.9	151.293	103.874	98.5701	117.989	96.6795	128.732	87.4213	96.1528	125.988	98.7774	144.974
TNS3	0.636622	0.00972942	0.060217		32.9794	47.9726	40.3724	44.357	42.3822	36.1788	67.5303	54.129	37.7404	44.8032	38.9664	56.3151	56.8931	70.7283	88.921	29.2987	52.0222	30.6519	45.2988	26.4517	43.3717	61.0736	34.7088	61.8091
AFF3	-0.568924	0.00974627	0.0602694		12.0997	12.2376	18.1216	7.38187	13.7475	11.0671	8.30446	21.4448	15.5553	7.01581	11.4611	17.8288	9.60154	6.41128	7.80387	10.2386	7.72241	9.77071	6.64529	12.9339	13.3742	5.72337	12.8107	5.72223
KIF3B	-0.311069	0.00976563	0.0603373		74.9744	75.8724	84.701	61.4938	73.8024	72.9154	60.007	63.0611	76.9449	61.3002	66.771	63.6765	65.4026	48.9012	39.8353	81.4145	64.0676	82.5508	44.7899	78.2285	73.0044	55.9389	70.3284	42.4897
TOMM6	0.442413	0.00979371	0.0604589		101.1	94.9381	86.5278	136.516	102.932	103.317	120.523	124.473	95.457	107.181	109.324	104.405	110.243	143.907	103.408	102.161	130.589	113.01	154.791	96.3669	97.2384	135.305	104.726	138.754
DCLK3	-0.979311	0.00980898	0.060481		25.914	18.8207	29.4345	17.6905	21.9494	32.2258	10.896	8.62734	27.5203	18.9945	21.6081	8.38905	14.9127	9.91959	3.50452	42.1719	15.5056	26.37	8.08787	34.8163	23.5027	7.37353	26.639	7.29326
SLC4A10	-0.645831	0.00981409	0.060481		57.5579	77.9641	61.903	38.0431	53.1584	49.0505	46.6674	56.6224	56.7788	40.4131	46.7512	68.8786	48.5907	19.9257	19.2944	53.3911	41.5757	60.1562	23.8232	53.5871	58.7717	18.3009	48.5489	12.7896
CTNNA1	0.313147	0.00987059	0.0605621		79.8626	80.0099	93.2352	78.6252	93.202	97.637	110.267	93.2555	81.7576	92.2429	84.4197	104.159	106.891	79.8396	110.483	70.8681	81.1502	65.5288	79.4975	82.3252	88.0166	113.896	68.5538	69.8415
GNB5	-0.460745	0.00988554	0.0605621		229.819	181.705	230.315	153.776	236.875	214.171	134.469	165.996	237.348	170.93	192.245	154.059	154.411	110.491	83.4235	211.213	166.047	209.399	120.76	219.563	211.722	100.521	200.397	117.778
KIAA0930	0.466523	0.00985009	0.0605621		60.4801	53.6891	60.4782	63.4948	62.1341	67.8982	88.8041	68.1641	71.4993	85.665	66.8729	89.4089	79.3555	102.388	147.857	67.5257	78.1515	64.7385	82.6186	70.185	81.1939	64.0479	85.951	66.7396
LPPR4	-0.734561	0.0098381	0.0605621		162.12	149.564	164.918	106.671	140.301	137.36	89.4138	101.951	179.27	109.272	127.743	115.214	101.871	52.8633	34.0147	153.428	96.6172	153.571	56.1051	171.237	146.948	42.9754	129.366	35.4658
MTUS1	0.584331	0.00986578	0.0605621		24.2281	23.1885	28.0403	22.6091	24.4446	29.4131	55.432	29.7189	32.8472	31.2647	21.7808	38.264	41.5885	43.6736	74.7558	21.6296	22.8427	18.2823	24.2398	33.0177	45.9097	24.2343	22.1303	13.5512
S1PR1	0.384637	0.00989455	0.0605621		68.8189	77.3117	68.0667	69.1759	71.128	66.3499	97.9746	68.0574	56.3852	74.4784	70.8157	76.4482	90.1322	56.8682	82.0738	49.5949	75.4849	51.3595	58.7698	41.7671	66.868	85.647	45.8612	46.2006
SMAD3	-0.699142	0.00989271	0.0605621		41.1704	31.9228	49.5837	29.5643	48.7609	36.4042	22.3292	29.1273	45.3991	33.0192	34.4829	21.8549	26.9356	18.4836	7.71132	42.4939	29.1669	45.677	15.8612	39.0741	35.6583	15.9268	36.5572	13.6982
SYNGR1	-0.393793	0.00988042	0.0605621		308.881	324.557	301.211	209.853	266.615	290.354	205.914	233.317	287.886	199.032	275.619	289.53	207.468	133.597	247.565	295.774	184.632	279.455	132.783	282.153	290.836	153.223	305.909	148.175
FIG4	-0.595011	0.00995066	0.0608436		94.9953	91.1373	86.0475	63.0151	93.4226	100.169	41.5025	68.0808	92.0533	78.9783	76.6257	50.505	38.4641	41.7245	32.5648	82.8115	54.9755	70.0806	39.7235	80.0045	84.185	31.5153	78.7008	34.9767
KPNA6	-0.367013	0.00996568	0.0608436		38.7493	39.3571	41.0941	25.9695	34.5466	38.9209	28.4429	26.7122	39.038	27.842	30.797	32.3552	32.2581	20.2681	32.6935	37.697	26.1015	38.9011	17.3228	40.4982	39.5297	21.5543	37.9124	15.9437
TMEM141	0.565252	0.00996591	0.0608436		79.2815	64.0214	64.7873	86.0413	76.9964	67.1214	107.71	101.214	62.4307	93.8361	77.5631	88.3523	94.4821	133.832	128.664	77.047	116.205	82.4933	120.013	77.1158	80.1367	117.832	107.979	132.496
IL17D	0.500496	0.00997911	0.0608726		38.1444	31.494	44.1427	61.4926	35.6196	33.9216	35.0097	39.1039	28.4786	37.4328	37.49	34.9891	39.4051	43.951	35.1795	38.1066	31.4212	32.2418	50.4997	29.8658	35.2628	42.8656	29.9952	54.0482
CELSR2	-0.441153	0.0100062	0.0609864		144.081	112.479	156.119	92.5248	131.351	134.198	72.5215	81.2112	141.515	105.197	112.05	105.988	93.6685	72.8169	77.8502	136.794	90.473	133.967	62.853	123.262	130.554	63.104	136.174	62.6108
FGFR1	0.499929	0.010038	0.0610603		99.9797	141.921	96.8057	125.052	103.236	119.883	183.463	100.855	98.5134	121.642	106.902	133.382	176.201	92.1601	239.26	85.0201	127.137	104.939	112.931	85.0859	102.477	168.414	97.7387	101.536
HMGCS1	-0.543073	0.0100438	0.0610603		66.6378	55.434	103.735	44.0058	73.5633	62.4281	47.8612	74.2456	87.3351	53.1565	59.1971	100.943	49.2945	33.8767	47.3941	53.886	44.671	58.8457	31.4219	59.7299	79.6223	27.5531	86.25	32.5144
STOML2	0.313257	0.0100309	0.0610603		174.269	173.765	152.243	193.2	170.499	162.87	192.78	200.253	157.197	179.483	185.058	182.125	180.67	188.395	186.384	175.608	192.53	181.099	211.262	161.917	169.489	202.507	164.662	187.896
ELOVL4	-0.525271	0.0100808	0.0612337		42.12	39.9423	42.4723	28.4058	44.091	36.6049	27.5686	27.4834	44.2527	28.9816	32.3238	29.6675	27.6873	18.3028	19.8426	31.9553	24.3442	35.4865	19.1182	46.6369	36.0076	13.7965	32.8564	11.3424
C2orf72	0.594888	0.0101039	0.0612702		25.7777	34.7366	25.2125	32.1928	27.2123	23.2402	61.2488	36.4391	23.8149	35.9472	26.4413	43.3981	50.4371	33.4359	76.0172	22.766	36.6153	29.4525	36.1611	22.8181	27.5184	34.3097	29.8383	30.849
WASF2	0.337445	0.010097	0.0612702		23.8696	22.0843	25.9207	20.6585	22.371	28.7357	29.2176	21.1713	22.3879	25.1987	21.27	29.3936	30.8359	29.248	42.7664	22.6304	21.1842	22.7511	22.8824	24.9069	32.8585	24.5995	27.6628	18.2735
RPS6KA3	-0.666237	0.0101172	0.061299		23.145	20.1174	25.4655	14.5151	21.5073	20.8292	12.0239	15.6343	22.4793	17.2238	15.6312	13.6278	14.8076	10.1562	5.68723	23.0284	11.8885	21.3548	8.8366	26.927	20.0325	7.58484	15.3841	6.00802
ECI2	0.403813	0.0101264	0.0613035		58.177	56.8056	50.9976	48.7933	58.799	56.0921	80.8065	66.9675	48.3226	92.0096	68.0162	57.0366	70.3749	64.5097	75.4092	46.7242	72.0361	55.167	69.1563	51.1637	48.5457	71.9833	58.1502	52.053
CLSTN1	-0.482652	0.0101589	0.0613452		631.302	642.412	561.897	382.307	523.911	663.982	356.84	377.217	555.33	432.869	487.701	514.205	411.193	215.561	474.005	654.072	388.838	661.556	269.491	614.977	589.881	282.491	604.263	229.471
ENO2	-0.482053	0.0101497	0.0613452		1486.98	1246.72	1513.76	896.994	1255.48	1507.16	873.679	837.696	1502.19	1262.91	1328.53	1159.45	878.11	662.067	963.634	1521.78	879.256	1364.97	677.506	1441.67	1249.74	534.47	1355.76	594.637
SMARCAD1	-0.320502	0.0101559	0.0613452		14.7337	18.2331	19.8874	12.5535	17.6688	15.5344	17.365	18.6107	20.154	16.597	13.3126	16.2679	17.8874	11.9898	10.3257	14.3251	12.9468	14.9648	11.6503	18.3165	17.2936	9.40452	15.185	5.71441
KLF15	0.324082	0.0101739	0.0613848		18.5976	27.0882	21.2204	21.3829	20.3251	22.972	28.5548	21.6916	22.5342	26.2391	22.6468	24.8298	27.1462	24.0694	41.5227	21.0892	23.9829	18.7298	23.5107	22.1872	24.0041	24.5884	20.353	14.1641
DTX4	0.649853	0.0102207	0.0615663		10.7992	12.0749	13.7966	11.6695	11.6488	10.3005	27.4123	16.1369	11.1631	12.7977	9.15507	20.1859	22.3907	15.078	42.5818	8.84952	9.94837	10.6257	12.4475	10.8589	15.0778	14.8888	13.1283	9.2235
FOXO4	0.555901	0.0102211	0.0615663		29.8362	35.5838	32.5587	36.8013	34.7137	39.2639	42.231	42.1564	34.6761	41.7055	32.7713	54.8045	39.642	61.5064	74.0922	32.4545	36.9513	25.1505	46.7891	34.8078	38.1536	43.1987	38.3214	49.6322
ACADS	0.579916	0.0102388	0.0616211		35.0527	26.5935	28.5308	31.1576	28.5384	35.2701	42.6297	30.6079	35.2494	34.0372	36.8006	33.3913	38.2032	43.0951	64.9244	39.7935	37.9716	28.5831	37.3139	35.2109	29.694	80.8014	31.8439	36.5379
HDAC2	-0.333002	0.0102761	0.0617376		34.1764	32.0489	36.3583	24.5531	31.8094	36.315	24.8113	27.3242	34.2529	29.8929	27.7359	29.1151	27.9567	21.4496	20.5282	32.6679	22.8735	32.6519	20.2105	35.2508	32.0522	17.1891	31.6822	14.4853
MYO10	0.386156	0.0102839	0.0617376		21.4189	27.1292	20.8206	20.1884	22.4875	25.3259	27.687	23.5346	22.4705	26.8122	22.2138	31.637	30.7948	28.0422	34.4995	19.4128	29.4651	16.9573	22.1219	18.9968	29.6127	31.7805	24.0253	21.0078
NAT10	-0.412246	0.0102706	0.0617376		31.9845	28.838	31.858	22.7741	24.5744	27.9038	22.9214	20.2167	29.2137	27.1344	27.1926	21.1051	23.7787	13.8664	20.3921	32.1871	20.2991	29.1983	13.9935	32.0666	25.1931	13.7752	27.9536	12.9107
BOLA3	0.438853	0.0102925	0.0617381		127.858	148.501	122.025	177.592	141.186	128.891	197.329	139.141	126.346	152.01	162.112	135.313	148.04	196.576	186.198	122.102	171.675	133.184	174.391	136.114	116.621	182.027	136.653	171.044
POLR2M	0.384462	0.0103086	0.0617832		18.4177	21.7523	18.9451	20.9048	17.9907	16.2539	27.7405	23.0066	17.939	17.6438	19.558	20.4085	27.2489	23.7714	19.3724	15.3453	22.4508	19.1717	22.8759	17.5734	17.2869	25.6162	14.7847	17.3203
ATP5E	0.573936	0.0103465	0.0618042		944.531	1083.05	883.749	1499.47	1040.14	1016.8	1409.43	1267.61	933.393	1128.02	1094.73	1029.29	1218.92	1906.4	1048.68	1091.34	1377.63	1065.14	1869.3	1054.64	1017.65	1728.72	1035.21	1832.51
CMIP	-0.333199	0.0103263	0.0618042		143.72	155.444	151.574	107.517	127.366	127.635	101.102	98.5578	158.627	127.119	128.688	105.292	119.555	91.608	96.8124	135.141	102.431	139.725	77.5424	144.316	134.304	75.8489	140.806	76.6776
CTDSP1	0.453113	0.010345	0.0618042		34.1779	39.0261	36.6723	33.2731	39.6729	35.6038	50.4939	37.1612	39.47	47.6405	32.9244	46.3649	53.4237	49.6155	75.4271	31.3053	48.8045	36.8494	46.2203	32.4453	41.9221	45.2638	39.9847	45.4856
SURF1	0.388685	0.0103441	0.0618042		152.763	154.755	150.523	203.136	176.951	181.563	193.219	185.35	138.212	177	176.916	173.404	197.261	188.077	170.921	138.323	197.334	146.912	190.43	146.776	141.311	192.606	146.777	208.922
AIG1	0.359776	0.0103855	0.0619858		107.003	126.64	86.4833	109.286	91.7079	109.596	145.223	117.966	96.9493	102.26	98.6902	146.164	118.964	119.127	189.02	94.7923	108.969	90.3952	122.759	100.955	111.142	107.772	109.619	80.6449
FEZ1	0.262445	0.0103999	0.06202		637.683	631.159	612.406	661.946	670.104	714.33	830.644	671.425	679.976	735.346	707.932	772.076	758.039	676.36	1149.39	697.833	737.936	695.377	647.01	686.774	833.465	637.873	742.244	520.824
PCCB	0.377717	0.0104168	0.0620699		47.8714	56.29	51.5448	52.6198	50.7661	53.7643	79.9324	62.743	48.004	55.5448	47.6827	66.1467	70.1692	58.6627	85.6493	49.2803	59.8533	51.4864	50.8786	42.3564	58.2838	71.79	46.0096	55.0407
CCDC6	-0.501717	0.0104594	0.0622538		62.1353	49.0678	66.4806	35.9126	56.5691	50.7304	36.4724	36.4488	61.4775	47.2502	47.1188	38.7968	44.3529	30.0028	30.5081	55.377	33.3454	50.3027	23.6649	66.8842	49.694	23.2797	47.8125	18.8829
ZNRF1	-0.36675	0.010465	0.0622538		32.8586	32.6199	32.7404	25.7241	30.7451	31.0366	23.8645	27.1071	33.9137	29.7505	30.617	27.0318	27.862	20.5189	18.929	41.4302	27.6714	38.6251	20.5831	39.728	31.5134	21.4854	34.965	16.8113
DCLK1	-0.648324	0.0105199	0.0623744		110.391	113.318	116.65	67.4254	95.6198	99.0959	60.9982	82.6453	105.44	68.614	92.1908	97.4837	62.09	41.4378	32.3859	111.408	60.6052	119.093	40.2974	122.797	121.114	42.5098	100.487	33.4561
PRDM4	-0.382787	0.0105189	0.0623744		23.1404	21.2024	24.6383	14.949	19.4248	18.4497	15.4673	14.2469	22.2826	16.389	17.5847	14.9942	17.9259	12.0988	13.4883	19.7849	14.2529	20.8663	10.0723	21.2707	20.5029	10.9353	19.7469	9.42913
SAR1B	0.233749	0.0104973	0.0623744		12.2159	13.995	15.5436	14.1023	15.8878	14.1543	17.7524	15.0383	15.3291	15.2428	13.1628	14.4758	16.2853	16.5175	18.7595	13.4861	14.7879	12.702	13.6053	12.9802	19.2877	16.1904	13.9937	8.94365
YIPF5	-0.298545	0.0105062	0.0623744		29.1461	32.985	35.8648	22.6539	34.5634	28.7031	28.7924	29.7319	33.2743	27.5231	23.619	29.3551	30.6945	16.5136	22.3207	25.8262	25.9388	29.5402	22.6054	31.1108	30.8818	17.9611	27.1739	11.5841
ATP6V1H	-0.287582	0.0105573	0.0624417		212.26	217.384	227.877	175.738	222.264	220.769	174.283	187.219	237.64	198.391	210.075	195.644	175.029	115.473	158.375	233.8	169.295	222.99	171.195	230.809	200.59	138.309	217.31	120.409
GSTM3	0.588959	0.0105558	0.0624417		383.743	434.063	397.59	631.567	363.139	368.278	615.196	465.683	345.619	581.311	430.331	537.776	448.239	573.737	283.425	373.989	422.56	402.943	684.509	359.6	334.186	650.863	333.836	543.067
IFI27L2	0.895102	0.0105489	0.0624417		215.483	253.488	122.91	361.616	202.343	168.34	294.601	330.042	123.419	196.361	229.917	273.561	264.479	301.413	258.42	177.587	403.854	282.784	652.788	94.7848	162.876	443.011	269.647	539.113
HNRNPA0	-0.32987	0.0105944	0.0624953		92.8306	94.42	97.9036	61.8574	90.1362	97.4108	71.3427	68.2074	89.6959	80.902	75.3742	83.3662	77.4902	48.944	71.8015	87.278	62.3231	91.3515	53.8641	101.863	93.9371	50.3193	92.3679	39.9283
PIK3CB	-0.368461	0.0105964	0.0624953		27.6668	25.1052	32.2032	18.1055	25.307	24.9981	22.0541	19.3823	30.6512	19.3252	19.8751	21.1904	22.8988	15.62	19.4603	24.4121	16.2339	25.099	12.8608	26.9744	26.8375	14.306	21.3547	10.6699
SET	-0.175551	0.0106011	0.0624953		146.64	173.845	167.161	124.656	161.781	163.702	144.388	144.472	158.517	131.429	133.178	151.91	137.449	117.823	123.181	153.61	129.398	156.297	121.404	167.257	167.771	122.409	149.792	100.988
SUPT6H	-0.355011	0.0105784	0.0624953		70.3319	61.9112	71.1758	43.8059	60.5824	71.8848	50.1162	42.7472	66.1259	57.7583	56.7385	49.2854	53.6402	37.5215	55.6715	67.6055	46.049	66.6956	35.376	74.617	60.9032	35.4054	67.2896	36.2796
ATP6V0B	0.409383	0.0106522	0.0626927		374.541	394.255	320.918	452.411	385.074	353.132	474.039	456.602	376.812	375.787	400.07	480.644	413.632	472.107	549.869	387.011	502.234	442.971	609.921	353.314	375.187	478.879	424.552	474.412
SMPD3	-0.71718	0.0106607	0.0626927		65.9198	61.1048	78.5379	48.622	73.1483	70.8492	37.4383	36.9603	82.3538	62.4807	60.8846	32.6033	49.4382	35.7382	11.9388	87.5568	51.7707	87.4295	33.8524	75.9969	66.4316	29.1077	75.3074	32.437
UBL5	0.515255	0.0106476	0.0626927		1006.09	960.206	896.301	1416.48	1054.25	1007.28	1143.72	1236.06	962.857	1168.22	1172.06	1065.17	1063.81	1607.06	1004.72	1044.22	1432.41	1117.79	1720.38	998.834	1003.12	1492.68	1033.22	1734.45
ANAPC16	0.393849	0.0107007	0.0628139		77.1585	80.3672	74.6086	93.1825	82.394	75.8162	92.5341	84.2881	79.542	83.5408	75.2139	86.1655	89.8665	114.832	64.3355	63.8907	86.8276	76.7452	97.3116	76.0516	73.7956	97.7931	63.5548	80.4078
MADD	-0.349953	0.0107091	0.0628139		104.554	107.184	99.3759	79.5457	88.8502	105.712	71.7581	78.6461	95.4484	75.6168	90.7883	92.9243	81.3876	53.7461	72.8291	103.242	73.6602	110.856	51.7888	108.724	99.0094	56.2236	109.916	51.0649
MRPS21	0.563282	0.010725	0.0628139		336.187	377.839	345.451	517.987	407.923	375.656	531.055	469.54	357.394	403.284	373.181	406.04	438.679	618.335	527.681	378.665	487.406	400.063	663.199	345.112	340.149	658.423	391.488	717.265
SLC25A28	0.265785	0.0107176	0.0628139		97.07	99.3465	94.4308	104.104	91.1801	97.1326	125.225	94.095	98.471	107.164	111.07	102.333	112.975	101.137	144.906	95.0973	94.6113	92.355	93.873	103.969	97.4209	100.381	99.4524	99.3798
SPATA2	-0.400735	0.010698	0.0628139		58.2141	44.3091	61.3319	39.7895	49.6547	53.4066	36.5447	36.7191	50.6159	45.1487	48.1197	43.012	41.1228	28.0166	33.7633	61.9398	42.5036	55.6059	27.752	59.1296	51.8666	28.682	56.0888	25.4675
PRKDC	-0.353659	0.010735	0.0628214		32.0717	28.4427	43.8815	27.6065	37.6805	35.4735	28.9126	30.1292	38.329	34.3227	27.3205	31.9148	33.282	21.0865	24.8898	35.4479	26.1366	33.7808	17.1807	41.0998	35.1157	19.662	31.5656	14.331
GPRC5B	0.365881	0.0107693	0.062947		351.589	400.068	364.508	355.733	381.719	409.003	530.559	348.398	377.493	458.562	346.462	524.384	491.538	357.209	788.736	311.242	392.939	326.921	334.647	346.565	439.986	441.67	392.507	232.485
SLC25A1	0.608475	0.0107739	0.062947		77.1885	82.9755	71.7431	77.7965	68.1326	85.9609	150.843	74.7565	69.2721	83.2902	92.3211	92.7155	100.776	88.5368	269.32	80.6945	98.2175	85.6802	83.7917	76.5346	90.3125	165.02	96.4339	80.4936
PLIN3	0.590779	0.010798	0.0630367		23.049	39.4854	24.3161	22.5549	21.7613	27.3624	43.8925	22.8579	23.4957	31.5728	25.9275	40.0536	44.0831	39.1968	78.5294	20.6808	19.5916	17.1055	26.6543	21.8844	36.7357	30.5202	33.1182	15.1682
RBFOX1	-0.799745	0.0108144	0.063081		179.787	117.154	242.081	114.991	239.706	185.683	81.1583	102.741	241.712	174.326	161.213	108.029	111.608	89.5136	27.7875	204.411	120.502	176.185	75.7932	201.69	175.711	54.7821	179.577	63.6332
MAP6D1	0.324943	0.0108472	0.0631699		53.4074	46.9967	48.2858	50.2381	46.1508	60.0877	52.1125	47.4388	53.2188	48.5631	49.2605	64.5204	65.6098	65.59	82.3209	47.6863	46.0283	55.0001	48.602	50.3239	70.5231	37.9389	61.6253	29.2602
SULT4A1	-0.329514	0.0108411	0.0631699		307.989	308.775	301.587	206.704	284.753	326.458	260.516	253.032	317.73	249.459	287.079	331.298	244.624	160.06	318.855	347.65	236.749	314.873	171.603	350.648	316.306	188.621	349.844	172.265
RGMA	0.511632	0.0108563	0.0631719		175.004	163.927	145.521	146.14	148.406	223.133	231.874	134.942	142.995	147.405	194.749	152.828	196.76	113.033	311.809	146.616	118.995	144.741	164.628	131.614	156.486	306.189	132.893	144.253
DHX29	-0.345581	0.0108762	0.0632365		14.9524	15.3005	19.1739	10.3574	15.2266	14.2015	13.9137	12.5275	16.7889	14.8573	11.9448	11.6743	14.9759	9.81095	12.1494	13.2247	11.9204	14.2726	9.81311	17.5544	16.0231	7.45397	15.5619	5.66561
RPL7	0.544752	0.0109028	0.0632484		805.222	972.644	790.523	1134.71	840.953	814.012	1010.64	1147.52	736.639	996.211	849.5	876.66	1097.95	1440.48	736.603	733.544	1088.15	837.148	1397.3	816.454	795.085	1292.4	739.935	1316.73
SVIP	0.451339	0.0108967	0.0632484		40.3284	36.8046	58.3005	55.706	54.3206	41.6521	52.0593	42.7939	46.6591	37.3832	48.018	46.4963	50.053	65.3762	42.4651	33.6796	41.9118	35.6067	62.6172	34.6912	43.8265	55.8902	34.03	42.184
TMED10	-0.318136	0.0109134	0.0632484		111.274	130.184	130.192	83.9194	130.548	120.322	106.915	108.092	130.089	96.1044	97.9242	113.368	112.28	62.5325	82.1298	106.299	90.4187	116.497	80.3368	131.041	118.632	75.6352	99.4326	43.2678
TOMM7	0.581445	0.0109088	0.0632484		516.706	544.814	500.316	829.552	621.744	577.606	613.265	623.771	512.552	636.027	563.136	572.246	647.909	965.721	599.137	574.127	701.76	538.701	956.496	508.579	524.012	825.557	519.371	1245.63
TTI1	-0.230479	0.0109236	0.0632565		30.8263	28.6514	27.9033	21.8266	25.1541	28.4589	23.1288	23.4816	29.0389	23.7269	23.7446	25.0723	24.4752	18.2529	23.9035	27.3345	20.8151	27.3678	17.1633	25.4287	24.65	16.9318	27.1996	14.0613
LPHN2	-0.566317	0.0109679	0.0634113		22.5142	32.6364	28.4573	16.6848	23.5067	22.6396	17.3327	21.4676	24.0891	17.6731	21.6201	23.0763	21.4749	10.2411	10.9748	24.3632	16.8662	26.3117	9.85958	34.1525	25.5136	10.7498	17.5914	7.30786
THNSL2	0.446901	0.0109642	0.0634113		19.9827	21.4502	20.1615	31.0115	40.2225	25.9362	31.7258	33.2525	20.335	28.5923	21.2689	30.503	36.1039	32.4087	36.5513	21.0541	20.5735	43.1547	29.4227	26.8164	34.2203	32.9872	37.7741	28.4053
ATP13A3	-0.521524	0.0110551	0.0636089		13.7487	11.5327	20.6497	10.4052	17.0429	11.5815	10.9755	11.797	16.9106	12.38	10.1464	12.9603	13.0486	7.68187	4.82143	14.7398	11.3841	15.0216	7.8365	13.4467	14.778	7.87302	12.7511	4.61077
KLHL18	-0.361329	0.011015	0.0636089		22.2173	20.4643	21.0574	14.1991	20.0543	19.354	16.2846	14.0764	21.8387	16.75	18.0159	17.8393	16.8046	11.0953	14.9388	22.4309	15.2664	23.6462	11.5101	22.6578	21.8855	10.7411	20.37	10.3667
MAP3K5	-0.509476	0.0110297	0.0636089		35.8793	38.7173	34.4482	24.1942	26.6567	30.0632	24.8257	25.0221	29.3971	25.4873	23.8761	24.2537	26.8109	19.742	14.831	41.5026	23.9754	43.4315	16.8254	42.5122	30.4743	16.492	27.6518	10.9256
SLC39A10	-0.4545	0.0110521	0.0636089		47.1456	67.1445	61.3249	30.9519	56.0025	45.7339	48.2522	60.2565	52.0457	34.353	37.3177	76.0868	46.6485	25.2508	26.4664	38.5345	32.83	37.5551	27.7557	40.2911	44.6663	28.2662	36.4858	17.0265
UCKL1	0.387668	0.0110539	0.0636089		19.1271	21.4372	20.9986	28.0117	22.1207	22.6745	39.6465	33.2688	24.8059	26.6605	28.4779	35.0221	32.4431	29.1795	39.6216	25.9161	23.6789	25.0238	28.9476	23.786	21.1168	26.0097	25.3949	25.4779
WDR82	-0.374996	0.0110419	0.0636089		169.633	175.315	166.093	113.976	145.768	168.609	124.253	115.697	163.257	129.901	137.548	135.659	137.788	83.811	105.667	167.699	111.306	170.643	80.6446	176.38	162.92	91.7586	146.773	64.2369
USP10	-0.268376	0.0110669	0.063626		58.8949	63.9713	64.0294	44.8463	54.687	61.1395	56.7197	46.0635	59.112	50.8419	52.634	54.0438	54.1574	30.3595	48.8562	54.4162	46.8512	58.2838	34.3667	62.2412	56.7362	40.6888	55.9096	25.0635
TMEM14B	0.383524	0.0110789	0.0636441		307.631	295.692	271.067	408.036	303.096	291.964	364.007	362.049	308.417	335.809	309.236	329.548	343.237	404.272	279.952	302.301	363.982	331.112	433.875	300.948	291.155	374.493	291.301	341.353
EEF1B2	0.559959	0.011168	0.0639754		461.872	508.678	470.124	730.029	524.194	427.682	606.359	655.835	440.694	553.397	552.071	517.851	590.894	943.612	418.911	478.285	649.984	518.126	876.823	481.273	407.358	693.15	426.964	699.429
FAH	0.325392	0.0111721	0.0639754		35.4626	39.6715	36.1337	42.0971	40.0788	36.6169	46.3729	44.8098	40.1713	39.7836	38.902	43.8373	52.7771	45.3287	57.4325	42.2288	44.2322	43.4379	52.5234	38.4258	41.7737	50.3846	46.9966	46.4469
HDAC5	0.478609	0.011151	0.0639754		88.3311	121.028	77.2728	96.1369	80.2327	81.484	127.611	148.721	80.6178	94.3725	89.7378	139.601	129.585	116.066	165.02	79.7977	104.78	85.9468	109.097	82.6808	88.2014	126.18	83.054	116.716
PPP1R17	0.712139	0.0111659	0.0639754		104.484	66.3891	86.5518	99.0106	106.154	100.36	106.388	19.4809	88.7189	125.64	113.218	91.3473	116.217	119.837	73.57	73.0611	117.878	84.918	115.382	76.4946	85.905	190.188	82.9961	121.065
PPFIA2	-0.451872	0.0112057	0.0641167		35.7767	56.7326	38.9088	26.2035	32.7035	31.9089	38.4991	38.7648	35.6415	27.6478	31.3083	45.0878	35.3277	18.2439	26.5715	35.4775	26.37	38.5498	17.0736	40.7293	36.6759	18.6984	32.0786	9.86565
ANP32B	0.553373	0.0112363	0.0641779		65.2171	95.1512	76.4355	88.7632	81.5229	93.9023	112.611	97.4113	74.1041	91.5424	64.3923	110.843	103.175	149.405	142.062	83.8826	91.8333	75.3366	131.154	80.6218	98.9974	130.047	86.3219	135.449
NDUFB2	0.46301	0.011237	0.0641779		447.887	448.537	462.226	661.923	490.533	504.048	574.766	536.68	457.5	495.597	566.871	501.777	546.151	711.796	579.577	515.033	652.683	498.184	715.093	429.951	476.793	678.07	500.183	817.401
PPFIA3	-0.275244	0.011244	0.0641779		62.0382	67.7708	61.9582	50.3717	59.2874	63.9635	46.9432	59.4276	61.8098	51.9873	55.9697	71.5463	49.7772	38.4109	61.8225	73.0017	53.0251	62.2461	39.7499	59.4652	62.7655	43.1814	74.9714	54.0257
WIPI2	-0.183299	0.0112521	0.0641779		74.9311	77.8761	72.5724	61.7637	73.9705	77.3816	63.5333	65.5165	79.0187	65.9567	71.2097	69.6007	65.7298	51.9897	62.6814	82.342	68.7273	79.4487	54.4484	76.2221	73.9726	53.4014	72.5823	47.0165
C1orf122	0.411716	0.0112612	0.0641789		171.329	186.545	169.522	220.28	173.297	174.217	201.993	192.598	171.86	204.467	189.54	191.331	191.184	244.762	254.237	187.886	207.286	185.498	245.78	183.395	192.875	240.606	199.034	284.644
DYM	-0.250578	0.0112705	0.0641812		39.3716	44.5196	42.9214	30.0864	36.5483	38.9894	36.4506	32.254	35.2209	35.1966	30.7433	32.8742	36.6198	21.9337	32.5725	37.528	33.2178	37.0303	23.0058	39.7992	38.5007	24.7249	32.296	15.2229
ADIPOR2	0.439288	0.0113017	0.0641827		49.3265	46.9834	51.758	49.4648	47.9112	59.5412	69.3266	45.144	56.3105	50.6159	42.392	68.6513	62.9563	79.1876	108.569	52.5366	52.6114	49.0542	50.6398	53.0433	64.4119	74.5555	57.7728	45.5128
CUL1	-0.297276	0.0113216	0.0641827		81.0152	78.2359	73.802	53.3411	70.7255	77.5679	61.6666	59.7839	72.778	68.1423	65.515	65.6694	61.9236	42.2382	55.012	75.1013	57.188	76.8906	42.0825	81.3285	75.499	43.117	70.1539	34.0077
IFNGR1	0.447819	0.0112798	0.0641827		38.5252	58.9628	46.5935	48.0551	38.4861	41.4428	75.6721	53.6752	32.2192	43.9715	33.0342	56.1508	69.7472	61.2761	58.9696	35.2478	48.2982	38.7101	55.7991	45.2059	47.134	52.4134	31.6395	29.5888
NACA	0.446208	0.0113124	0.0641827		202.879	232.267	196.825	260.737	203.282	205.454	257.045	259.566	188.823	222.486	213.152	221.263	251.054	333.588	221.308	190.882	241.856	198.376	282.691	217.849	195.177	287.696	190.612	291.509
OSBP2	-0.544229	0.0113243	0.0641827		47.3262	33.1092	54.674	32.8399	43.553	48.9022	30.1961	31.3073	61.691	40.4852	45.9214	33.1507	27.9279	26.8809	25.5709	53.2506	30.7388	47.5876	18.0585	52.8535	50.9237	21.1405	51.1325	22.1682
ZNF358	0.555677	0.0113052	0.0641827		122.284	140.316	112.098	165.262	134.475	138.401	129.586	164.734	111.627	138.044	143.211	166.605	147.317	170.605	184.344	133.488	168.834	110.995	208.904	117.124	131.908	196.08	119.847	280.382
USP54	0.529842	0.0113358	0.0641975		33.3926	40.5056	36.4679	34.0935	30.3604	43.2836	63.2332	37.7247	40.3804	45.0812	35.8002	62.4179	55.1016	52.9291	100.718	27.853	29.3084	29.7	31.6173	34.5204	50.4958	37.229	42.5665	21.7803
EPHB1	-0.604042	0.0113641	0.0642721		61.7637	48.8438	51.4084	37.6574	44.2827	53.0644	26.0351	25.5121	43.447	34.4425	37.737	23.3206	30.3649	19.7684	14.8992	58.1283	35.2183	56.0662	25.1903	43.14	38.5114	23.7246	47.0776	21.0438
RIMBP2	-0.374015	0.0113668	0.0642721		31.8916	34.9392	38.5966	29.1495	29.7569	30.214	24.9281	40.5068	38.95	24.7175	30.7933	36.5199	25.2971	19.544	19.5834	28.1411	24.1042	33.9429	16.4449	35.3396	33.8922	20.9748	34.0843	17.4566
AKAP9	-0.623734	0.0114094	0.0643612		19.9792	16.5221	29.1022	13.5193	22.8373	21.8432	15.7261	15.3375	25.3625	17.6008	15.9133	17.1918	19.4396	9.14975	10.4459	19.8684	12.4754	22.5881	7.83969	25.0052	22.5063	6.71402	18.7192	5.07128
MAF1	0.242915	0.0113949	0.0643612		128.616	117.921	119.003	123.25	125.165	144.178	121.328	127.006	118.185	130.915	139.016	140.059	129.026	125.929	150.478	130.25	127.347	117.842	130.084	128.651	143.482	128.134	126.735	127.471
RASGRP1	-0.67181	0.0114079	0.0643612		57.6892	41.5548	64.561	38.6116	62.1622	56.0013	40.2252	34.3463	69.7805	47.3377	46.5666	46.7146	30.7463	27.8268	10.6201	43.8416	48.3285	51.2281	19.5054	65.9618	55.9774	23.4875	56.1818	16.7035
RSRC2	-0.149287	0.011419	0.0643646		60.9711	67.5104	65.0956	52.4167	57.1716	61.4525	63.6282	57.6154	60.5031	52.8625	55.0938	61.664	60.7436	42.0154	53.2187	58.9099	53.2817	61.4566	40.9874	65.1403	61.8407	46.376	57.7121	32.2276
EEF1G	0.495774	0.0114355	0.0644074		838.723	873.101	771.872	1117.38	826.69	794.572	938.579	1015.01	715.248	946.657	877.933	843.077	972.574	1146.1	732.909	800.188	1002.71	818.424	1138.19	783.93	819.392	1317.57	723.947	1383.91
CHD7	0.498588	0.0114823	0.0644785		3.39563	4.50015	4.56925	4.22947	4.21156	4.061	7.85691	6.33874	5.02669	5.3925	3.52914	6.51325	7.9311	6.52202	10.0097	3.24996	4.09689	3.98654	4.4398	4.0138	6.17194	4.65191	4.91565	3.57765
LRRC49	-0.193921	0.0114839	0.0644785		32.4194	37.2382	35.4864	27.7311	37.5921	28.8649	43.8062	35.6391	40.5014	35.1002	28.5809	30.3418	32.4574	25.375	31.7012	30.0886	30.3128	33.6874	25.931	35.4544	32.7666	24.3258	31.8871	18.6171
RYR2	-0.867235	0.0114824	0.0644785		31.3439	16.0529	50.6127	22.5552	38.0317	33.2701	15.0297	21.6492	41.8411	26.6072	24.0895	24.7448	17.7625	13.8352	4.83002	33.8495	19.6513	32.5708	9.55743	38.3661	36.5548	8.51797	30.9186	9.91979
TCF20	-0.459565	0.0114752	0.0644785		50.2264	44.1856	50.4221	31.9513	42.0678	47.825	31.5777	29.711	47.4618	35.7648	40.7905	32.9305	35.7305	22.1684	23.8767	47.5463	32.2309	50.1509	20.8651	49.316	44.9771	22.4954	41.4686	18.0125
CCPG1	-0.233187	0.0115791	0.0647419		26.6313	32.1565	37.9936	26.2677	34.3099	32.721	36.033	32.4592	32.6043	28.5193	24.3043	30.7719	33.7132	20.0489	23.7793	27.5183	24.8224	28.3696	21.6968	34.1808	30.4824	21.9132	25.9635	15.399
EIF4ENIF1	-0.266884	0.0115459	0.0647419		44.6775	42.1306	45.8159	34.82	42.6766	43.7148	39.0994	32.4345	46.252	37.5786	38.4899	35.2438	38.71	25.9508	37.1022	43.5734	32.7184	45.6244	24.5122	44.8926	44.485	26.5034	44.7789	24.8797
GUCY1B3	-0.462276	0.011576	0.0647419		236.791	272.602	188.9	159.001	179.265	185.594	182.176	175.281	210.095	165.602	190.676	153.802	164.312	104.276	82.1386	185.941	178.844	228.704	107.486	231.774	167.384	106.968	160.483	81.2897
IGF2R	-0.493364	0.011593	0.0647419		19.0606	16.513	18.8106	11.0224	16.4534	18.1445	10.5516	12.8871	19.6606	14.6113	14.5376	13.0653	13.388	6.91716	11.5144	17.9014	11.5899	19.8728	7.67989	20.1622	18.1858	9.05642	16.4797	6.09899
MEF2D	-0.580581	0.0115642	0.0647419		111.384	92.895	104.267	65.8637	84.9103	97.8559	48.8547	60.2047	98.4633	71.8475	84.5679	60.2598	64.2691	45.8887	34.4928	105.808	61.312	107.901	43.2085	109.246	92.66	40.8213	96.4006	41.7409
RPS15A	0.742598	0.0116025	0.0647419		975.819	1027.78	603.619	966.932	1030.48	995.205	702.629	1408.51	910.587	1239.5	704.261	731.28	1305.98	2245.62	1042.59	906.51	1258.2	951.389	1216.66	961.963	959.831	1836.11	557.267	2039.06
SLC6A8	0.346877	0.011561	0.0647419		116.86	127.294	115.001	120.041	110.346	146.971	131.342	121.733	117.222	115.07	117.558	152.491	137.268	135.556	221.963	109.864	122.723	103.017	120.445	115.061	133.572	137.962	126.296	121.846
TPT1	0.525541	0.0116028	0.0647419		1554.62	2023.81	1663.6	2085.69	1657.45	1643.11	2299.37	2369.69	1585.07	1862.17	1710.48	1995.9	2125.69	2770.23	1934.38	1499.96	2031.85	1500.61	2780.83	1809.83	1640.08	2826.54	1469.61	2616.03
MYO1B	-0.610898	0.0116403	0.0648651		13.8829	22.4902	12.5082	10.6263	11.892	13.2049	11.0374	10.8165	14.2351	13.8414	10.8579	9.06126	8.15252	6.11274	3.42112	14.5355	10.2843	16.9356	8.05533	14.7893	11.3358	9.00624	10.2447	4.69767
UQCR11	0.6423	0.0116429	0.0648651		238.926	242.021	252	394.22	294.405	253.426	327.881	335.092	244.61	338.5	305.798	274.581	333.695	551.91	286.378	256.22	421.968	280.28	506.013	263.52	241.116	497.202	330.908	626.233
G3BP2	-0.480607	0.0116522	0.0648666		150.701	172.99	179.413	97.7544	155.99	142.873	131.83	129.518	158.472	110.116	121.258	149.194	137.659	67.2062	92.709	129.376	89.3894	145.581	75.6152	161.922	143.558	62.3383	120.592	37.0031
PIK3R1	-0.373095	0.0116808	0.0649759		77.2743	70.9647	100.225	62.7319	105.061	86.7549	67.2373	84.9466	93.269	76.4475	63.7261	105.083	66.6491	56.234	48.6482	78.8423	53.157	67.5286	49.691	92.5335	86.5559	44.9346	81.9335	32.8401
RABL5	0.376054	0.0117128	0.0651035		88.6707	94.1565	76.7905	98.6184	84.0188	81.5833	105.672	106.592	76.1852	99.9011	72.6212	92.8288	103.354	107.68	97.4608	70.4865	98.1652	88.0624	98.6666	72.8086	74.3201	107.747	77.6186	93.0185
KDM5C	-0.313566	0.0117387	0.0651695		49.7236	46.0981	48.4424	32.3063	43.3934	49.9202	38.9876	37.826	50.1893	40.772	43.1107	45.098	42.5091	27.0043	42.8466	48.8659	35.6028	48.2688	24.1585	50.3117	47.3927	25.6595	49.8025	23.3153
PCBD1	0.563138	0.0117428	0.0651695		194.001	286.362	148.476	305.248	168.437	192.777	319.696	209.218	200.711	206.75	175.061	234.78	249.912	262.249	403.535	197.082	299.117	249.171	263.125	163.056	186.506	416.122	183.291	261.636
SORBS3	0.50102	0.0117673	0.0652553		35.894	48.9522	30.2193	37.7046	36.8186	39.1625	50.8136	36.9984	28.7583	39.4916	38.3772	43.5256	42.5365	37.9682	67.5136	27.0554	42.1502	28.8551	39.3814	34.2525	35.0258	67.6066	36.3246	42.6076
DDX6	-0.255777	0.0118017	0.0652979		51.4958	55.7849	62.124	44.4074	54.9352	59.6992	48.5144	44.521	59.6405	56.229	41.6169	49.3535	54.1637	35.9745	50.4391	56.6131	40.0491	54.7022	38.3771	63.9807	57.797	33.7069	57.4915	33.1233
MBD5	-0.359531	0.0117906	0.0652979		11.6861	12.0187	13.6738	8.42279	10.3161	11.1264	12.0945	10.6263	11.6043	8.65936	9.85927	10.6669	10.7774	6.2505	8.41482	11.8177	9.43554	12.3042	5.37314	12.9744	13.1298	6.92019	10.0903	4.09582
MEF2A	-0.463541	0.0118023	0.0652979		41.4987	39.9726	48.2571	32.0167	39.4476	36.2291	32.8356	37.4262	43.6	33.3087	32.1975	37.4345	36.1483	21.9329	14.0876	39.9423	30.6336	41.9172	21.5688	41.7164	37.8903	19.4193	32.8309	14.1316
DGKQ	0.453444	0.0118308	0.0653601		18.7328	22.7738	16.8491	25.0707	13.8534	18.7312	27.9605	25.1437	19.1092	25.156	23.0013	26.3379	33.0389	22.7785	46.9455	22.3546	21.6424	25.1467	22.3459	19.609	16.8796	18.797	23.0274	16.0084
GTF3C6	0.506123	0.0118316	0.0653601		92.2048	75.3077	100.045	130.59	120.687	113.44	127.816	87.5514	125.131	104.227	104.51	116.063	126.592	186.824	116.362	126.382	124.089	123.073	133.667	101.361	102.595	151.771	66.1692	152.824
CENPV	0.374667	0.0118669	0.0654625		66.3553	83.6323	57.8357	89.9056	64.9848	74.7827	89.0812	89.7344	61.0242	77.0325	67.3551	82.3647	87.5269	88.7865	82.325	71.398	92.7309	83.6443	105.807	76.4588	76.9519	77.8212	68.4205	80.1337
COTL1	0.62338	0.0118718	0.0654625		66.9932	100.992	56.3194	76.206	67.0329	86.2257	116.312	62.7041	52.6687	82.1661	77.239	76.1703	109.472	77.8353	161.411	69.7311	85.5859	60.1785	88.7073	51.7313	60.3183	156.658	68.7085	102.82
RPRD1B	-0.275216	0.0118775	0.0654625		17.5861	21.7517	20.6869	13.8476	16.6751	18.0734	18.6369	16.0978	17.7999	16.1836	13.8327	18.7409	18.1661	10.407	16.4896	16.426	15.4767	20.4612	11.0422	19.1235	18.8859	10.6622	16.5592	7.59865
FAM181B	0.6057	0.0119226	0.0655436		27.1694	47.309	22.3575	33.7528	30.9383	39.9391	51.2377	48.9271	23.5226	32.6405	32.2255	47.7486	42.2869	37.5685	74.4507	25.1946	44.7299	30.8739	41.77	21.4017	38.8904	58.5328	31.8343	36.4281
FUOM	0.574385	0.0119029	0.0655436		128.642	217.933	95.9116	246.238	123.752	124.775	272.06	259.076	158.103	144.762	195.807	205.476	237.701	298.895	243.128	152.091	258.452	277.202	247.379	184.996	174.033	280.247	205.935	293.902
KCNB1	-0.646557	0.0119286	0.0655436		25.3805	21.6048	33.4663	16.7876	25.0192	23.976	14.3257	16.9954	25.4254	16.5834	20.3276	24.2769	19.2891	11.1529	8.77075	29.4017	17.1245	27.6911	7.69166	24.3147	28.5489	8.04	22.7437	7.56056
SPOCK2	-0.535828	0.0119105	0.0655436		108.875	103.719	122.269	67.627	105.641	100.292	84.5808	58.0129	111.556	72.3708	97.4633	76.2819	85.8255	33.486	79.9994	113.917	69.1138	123.873	42.8474	113.267	100.648	47.1337	97.7319	36.965
CHKB	0.40289	0.0119542	0.065634		40.0144	45.8302	33.181	43.517	34.4575	22.3656	37.5153	51.4932	28.287	45.0828	41.8517	45.9809	46.1006	39.1985	58.6582	36.8704	36.3887	47.0873	44.2546	33.4815	31.2996	31.7828	35.3734	36.1775
COL9A3	0.667596	0.01197	0.0656707		16.0472	22.413	22.3008	22.4829	26.7439	26.2133	48.0602	22.6363	28.3664	32.8415	22.2115	41.0281	37.6376	43.8541	85.9223	23.1046	27.1968	24.6278	33.6802	26.8106	32.2726	33.9665	34.3575	28.0317
FRMPD4	-0.611396	0.0119884	0.0657216		25.0254	22.9768	29.7831	17.8893	23.2016	22.3696	15.6274	18.6936	25.5898	19.146	20.7805	21.9392	17.8179	12.4032	6.75613	29.6118	17.1647	29.7388	10.3001	26.6377	25.8373	10.06	23.1282	7.58232
TMEM176B	0.664168	0.012012	0.0657509		71.0875	112.772	49.9847	79.4694	54.8973	78.1852	159.225	67.7239	53.2943	86.0768	73.0294	77.4632	110.564	95.2581	200.415	58.2854	94.3256	83.8126	96.03	62.7757	70.3397	123.663	71.4156	114.439
UBE2D3	-0.24499	0.0120066	0.0657509		124.916	149.98	163.397	103.373	163.484	134.291	138.529	139.852	157.362	124.248	109.865	144.127	132.836	100.397	96.9199	119.175	111.05	123.178	107.413	151.26	136.103	93.415	110.374	67.9441
MOAP1	-0.334352	0.0120292	0.0657951		289.88	312.311	300.482	222.266	256.715	282.76	271.47	233.608	292.701	235.354	264.311	267.208	255.365	139.214	251.729	289.533	217.644	321.492	170.398	303.25	278.435	139.828	289.36	125.283
BAI3	-0.439683	0.0120615	0.0659215		55.7355	60.7204	62.2122	39.3753	54.9232	52.5815	41.2278	48.0418	56.0374	42.0307	51.8486	55.3592	44.391	26.7275	25.4732	52.3578	38.2319	57.1858	27.9206	59.5162	55.7198	26.6029	47.6561	20.6457
ASPHD2	-0.776587	0.0121041	0.0661044		119.729	89.1013	135.699	85.3987	115.795	130.503	45.152	58.4695	122.129	92.8771	100.331	56.129	55.1209	47.2113	20.2617	147.879	74.6526	102.987	44.2603	129.926	110.415	41.8866	112.415	46.4114
PLCB2	0.558125	0.0121282	0.0661354		8.1619	10.7302	13.8021	15.067	8.9709	8.5422	21.3628	20.0721	9.60228	14.7516	15.1231	14.447	15.9771	19.3414	18.2304	10.6801	13.2881	11.9345	15.5074	9.70631	9.12886	14.5031	9.79599	16.3685
SPPL3	-0.364749	0.0121265	0.0661354		60.9554	64.658	56.8976	37.7496	55.5053	66.6831	44.9592	41.1196	60.6576	50.1651	48.5527	50.0122	47.5063	30.0735	52.5922	63.7308	39.863	59.3817	33.1115	65.0184	62.9096	33.5315	60.4634	25.0726
GRIA1	-0.600286	0.0121482	0.0661601		204.643	266.382	166.933	133.03	162.139	198.739	142.234	129.756	168.923	130.384	167.818	142.315	168.724	73.1663	81.9241	231.626	147.864	240.882	86.4189	203.921	179.644	76.9213	175.727	49.3711
PPM1F	0.334907	0.0121524	0.0661601		18.2066	26.3175	19.4072	24.3776	19.772	19.2159	28.1161	27.6161	17.6296	23.4964	19.9287	28.3937	33.607	21.8234	30.8954	21.7651	23.5249	22.115	20.4864	21.4377	20.1439	27.2661	19.9472	18.1468
SRRT	-0.31476	0.0121603	0.0661601		63.2088	72.3972	63.6476	43.9613	63.1957	68.9902	60.5176	55.229	70.0566	55.5989	68.3999	59.2406	52.1044	44.1385	68.0845	82.2781	53.9605	61.5927	38.9944	77.5927	64.9628	36.0647	61.1896	37.4973
RAB13	0.826225	0.0121904	0.0662738		39.8122	58.4802	33.3339	61.0916	40.8746	41.5657	94.9725	64.2504	32.2532	47.4737	44.8346	52.4115	65.2985	66.7938	96.7456	37.3494	65.3199	33.7644	76.1086	26.3902	28.9269	99.8839	31.4065	101.057
PSAT1	0.397805	0.0122011	0.066282		144.719	186.497	163.419	162.515	174.784	183.3	206.765	201.06	155.28	199.696	161.109	200.501	193.083	159.134	221.658	120.124	183.334	116.222	151.591	130.91	172.803	266.855	123.277	130.979
CLASP1	-0.398938	0.0122317	0.0663454		17.429	15.0405	18.48	10.3768	15.539	16.2273	15.8631	15.0056	21.677	13.6849	13.6719	16.3738	17.1112	9.55913	17.4525	17.3564	11.0829	17.7549	7.25992	18.305	16.1274	10.3263	19.8043	6.3852
PHKA2	-0.255941	0.0122249	0.0663454		20.6782	18.7843	20.4789	16.6832	17.4607	19.2132	20.5591	18.5314	18.7609	19.0089	19.462	16.4055	17.8357	12.1079	15.0764	18.659	17.7188	20.1097	11.8217	19.2234	17.9153	10.128	21.0035	12.3434
TMBIM6	0.181692	0.0122404	0.0663454		521.078	599.921	523.207	493.125	563.054	580.563	639.705	564.449	448.961	534.26	510.117	618.991	583.097	422.137	635.884	439.665	534.637	480.875	483.885	512.378	595.229	539.029	475.009	363.982
FZD3	-0.564007	0.0122594	0.066398		6.83668	9.62603	9.04142	5.42358	8.0126	6.00015	5.75579	8.6393	8.1666	5.39507	6.31881	8.61636	6.75309	2.9872	2.46826	6.07671	6.65198	7.33232	3.31789	8.25214	6.97257	4.08414	5.31137	2.03185
SQLE	-0.632403	0.0122767	0.066442		76.5067	60.0057	95.74	46.2858	80.1461	69.9131	42.3348	53.0232	89.4732	60.7443	70.6899	69.5685	46.606	28.7742	33.8924	70.9196	38.296	72.7606	31.6823	69.3633	85.6784	20.8963	88.3866	28.258
NETO1	-0.666722	0.0123085	0.0664639		29.3208	18.1143	36.1287	18.3629	30.991	25.803	15.099	19.8549	34.6497	23.1036	23.6761	19.4712	16.8483	11.7778	7.37202	27.2414	17.5245	23.8908	10.0301	26.2907	29.5548	8.30914	23.3382	9.99379
RPL3	0.467564	0.0123055	0.0664639		1745.65	1820.61	1678.91	2288.45	1758.84	1684.51	1932.78	2050.18	1546.64	2068.82	1926.07	1735.26	2002.35	2202.11	1687.04	1668.14	2145.25	1771.17	2603.71	1625.32	1659.91	2484.89	1524.79	2936.59
RTFDC1	0.250927	0.0123045	0.0664639		144.961	151.129	129.066	144.096	138.732	129.975	172.343	128.378	125.887	156.165	152.813	131.616	155.74	131.3	175.276	133.34	141.281	135.204	164.667	152.232	131.885	151.999	149.131	97.859
CNNM4	-0.483207	0.0123303	0.0664849		22.2448	19.2784	19.6975	12.6944	20.2442	20.5368	12.4632	12.9447	21.6759	17.0768	18.6012	15.5736	16.2287	7.87789	10.744	22.1828	13.7137	14.5942	10.6244	20.4541	22.0779	8.71697	22.5745	7.8657
TNC	0.839291	0.0123308	0.0664849		16.2701	21.5728	10.4859	11.4915	7.45529	14.3808	18.079	26.9173	4.50529	10.3484	17.359	22.2319	21.03	11.5634	27.5382	2.74463	8.16749	8.95688	9.2422	9.10665	16.7104	24.0198	12.4858	7.28759
RANBP1	0.316748	0.0123569	0.0665753		103.012	124.993	99.8059	121.134	110.108	116.006	158.193	136.734	102.527	109.685	113.039	130.452	142.754	120.585	187.773	116.073	128.619	122.978	119.984	103.234	117.956	147.798	120.492	103.289
ANKRD17	-0.364604	0.0123985	0.0666769		36.7862	33.6913	40.1695	22.6529	30.6399	31.5508	29.5152	28.7037	36.6953	27.8053	27.495	29.8961	31.2983	19.4755	28.4124	32.6805	21.4529	34.8218	16.0027	37.7727	35.8092	17.3433	33.1558	13.3996
C11orf83	0.426999	0.0124375	0.0666769		36.9599	34.5607	30.2858	42.8006	35.1937	34.909	42.5487	40.5409	31.5705	35.1566	36.6162	38.5492	35.1979	44.2242	49.5952	37.8116	45.5581	40.0522	51.4376	33.6516	35.9754	52.708	39.7033	49.6914
CDK13	-0.347436	0.0124776	0.0666769		13.5174	12.0779	16.6541	9.88347	13.0424	13.1068	11.0121	10.483	14.9068	10.9757	11.0666	11.4703	12.3266	8.02566	9.39945	13.7054	8.97015	11.9552	6.29934	14.9769	14.8821	8.33584	12.7151	5.71158
CEP41	-0.415603	0.0124587	0.0666769		17.6083	19.5635	20.5293	9.92833	14.9535	16.4546	15.4969	13.9405	16.9849	12.1702	12.7602	13.7076	16.06	8.87591	19.6916	18.638	10.886	16.9318	6.93867	22.857	16.1552	10.0049	14.0586	7.16224
FBXO28	-0.389464	0.0124534	0.0666769		11.1494	13.0699	16.2244	9.32488	14.5255	13.1777	11.7625	11.1783	15.1724	11.5605	9.92567	14.6235	11.8298	8.08766	9.34372	12.0283	8.12169	10.7705	6.59154	14.7493	13.8797	7.12197	11.6526	3.44053
GATM	0.58857	0.0124548	0.0666769		104.39	167.005	107.686	131.355	129.118	100.135	250.364	183.383	92.8981	139.843	119.837	178.664	194.185	177.14	192.605	69.6212	160.553	93.904	143.796	88.3395	112.062	176.822	92.1806	108.317
GUK1	0.564066	0.0124299	0.0666769		288.901	293.931	277.557	535.824	311.14	280.741	372.929	423.619	311.649	352.616	358.829	363.188	367.311	511.101	370.067	356.056	473.284	330.682	521.94	287.246	318.14	478.957	325.912	661.615
MGEA5	-0.309116	0.0124207	0.0666769		96.1387	92.3757	116.269	64.6618	103.585	76.105	85.5072	84.5963	112.553	90.0077	73.1451	89.9167	94.8619	62.931	73.1307	86.8374	65.8983	93.4358	59.3219	113.612	101.367	56.1878	93.1486	43.5819
NSUN2	-0.273538	0.0124712	0.0666769		30.9234	33.3753	32.3899	23.5528	29.6466	29.9504	30.2026	24.9103	34.6073	29.6944	28.2748	26.2397	28.0024	19.267	28.8326	28.4978	24.1297	32.282	17.5847	32.7159	31.5118	18.0809	32.7773	14.456
PKM	-0.373946	0.0124635	0.0666769		1335.11	1172.78	1304.46	834.528	1162.68	1221.05	901.035	924.253	1330.74	1061.48	1270.3	983.597	871.597	626.368	1136.93	1311.27	914.976	1197.78	616.881	1275.9	1212.89	696.621	1430.8	677.587
PLXNA2	-0.574578	0.0124077	0.0666769		57.402	44.3618	49.2185	27.3979	45.7094	48.2484	30.2236	26.3104	49.0794	34.471	41.7197	31.3082	37.37	18.7699	21.2401	54.0452	32.202	52.1652	19.3559	54.201	48.8541	21.2472	46.5407	16.439
MRPL32	0.422021	0.0125062	0.0667309		96.1262	90.0647	89.11	126.818	96.1867	92.9548	122.815	102.655	95.233	95.3999	98.8666	90.8755	107.283	134.586	83.8833	90.664	121.221	99.1411	137.857	87.7627	85.1671	129.976	82.383	95.7118
RPRD2	-0.354179	0.0125011	0.0667309		31.0119	29.404	31.3956	19.4543	26.5742	29.6222	22.6969	23.173	28.8753	22.906	24.3671	24.9215	25.8528	15.3254	21.0942	26.2796	18.7831	29.0299	13.4201	30.7008	28.1404	14.8639	26.5373	11.9652
UBA5	-0.212507	0.0125215	0.0667625		26.3321	28.9903	32.0458	25.1484	29.5909	24.8653	30.2878	27.1206	24.8216	23.3096	22.7669	30.5463	25.5462	17.406	23.3743	25.5345	22.7178	26.3168	17.2152	28.1823	27.2625	16.6054	25.3698	13.8566
WAPAL	-0.303302	0.0125318	0.0667683		22.4791	21.4741	28.0382	15.9796	22.1815	22.3912	19.6903	19.4434	25.7622	18.7702	18.3035	19.371	21.6811	14.3097	14.0895	20.93	15.7539	21.5831	12.8387	23.1415	24.0608	14.815	18.8831	10.987
CHST3	0.615719	0.0125658	0.0668997		5.63422	6.69995	6.68999	6.14667	6.28554	8.88689	10.7497	6.74487	7.16294	6.67549	6.21319	9.7198	10.5699	9.5416	24.8095	5.11548	6.2367	6.80942	5.81396	6.3424	11.7698	9.50867	9.66905	5.33878
LYST	-0.421644	0.0125898	0.0669374		5.12619	5.19145	8.63765	4.29419	6.0263	5.98987	5.90707	6.14484	7.32272	5.94982	4.37676	6.70505	6.77296	3.71078	3.78333	6.16141	4.95276	6.15024	2.85493	6.68796	6.82631	3.04498	4.89354	2.22177
QSOX2	-0.561579	0.0125915	0.0669374		27.0175	28.267	24.2675	14.8273	23.8328	27.5843	16.3251	16.3105	24.6744	19.5997	24.6338	17.0113	16.8676	9.97064	14.1534	27.1412	19.2721	30.3345	11.0074	30.0583	26.005	10.8264	24.0116	7.56133
NOL8	-0.227858	0.0126177	0.0670276		14.3789	14.7943	15.5873	10.014	13.2536	12.9414	15.238	12.4887	14.7785	11.5488	11.7255	11.8647	13.741	9.70062	12.097	12.2497	9.79491	13.9632	9.26917	16.2646	14.1328	9.08146	13.6493	7.0463
DOPEY2	-0.584638	0.0126285	0.0670351		24.9703	15.5416	29.4682	13.9716	24.4048	23.5935	11.4841	14.5625	26.123	19.6723	20.4179	17.2921	12.7398	10.6643	9.66524	19.9321	14.525	22.3451	8.11696	23.442	23.4616	9.00958	22.8484	9.55834
HSPA5	-0.514103	0.0126776	0.0671394		257.35	248.352	236.517	123.938	238.63	225.521	162.784	154.145	276.89	175.819	230.862	179.844	150.556	102.025	215.91	253.558	147.551	210.426	99.1392	280.864	227.385	91.6233	200.951	90.9968
MYBPC1	0.658624	0.0126753	0.0671394		97.0012	124.448	110.762	156.911	119.582	115.422	192.757	129.879	102.425	131.553	119.23	122.051	124.344	143.594	148.358	79.5744	105.355	67.4662	194.087	78.6684	97.1015	197.28	83.2177	195.489
THADA	-0.248688	0.0126709	0.0671394		9.821	10.2002	11.9017	8.19399	10.3932	9.37891	8.71746	9.57103	10.4045	9.1715	9.02504	9.17107	9.03502	6.39423	10.1216	11.5117	7.43757	9.97832	6.76919	11.0898	10.1364	6.59847	10.086	4.46225
UBE2J1	-0.307829	0.0126854	0.0671394		25.8044	26.9426	29.7455	17.6304	25.7671	25.9311	22.1938	20.1808	28.7035	19.7163	20.4402	21.4552	20.6628	13.7638	20.3252	21.4491	16.8111	23.1629	12.8552	25.6874	27.759	17.7965	20.5122	12.0367
TMCC2	0.312963	0.0127172	0.0672582		97.1814	102.911	95.078	109.728	93.7137	109.63	112.98	101.465	102.809	119.116	102.238	121.839	119.466	114.183	163.949	107.201	120.343	104.519	107.221	99.8195	109.094	113.358	106.632	123.127
RASAL2	-0.331665	0.0127631	0.0674514		7.30607	7.44487	11.4906	6.82906	9.58993	8.00788	10.156	9.51874	11.0719	8.61521	6.98126	11.0475	9.00382	6.21846	8.15779	8.6387	7.639	8.59503	4.32508	9.15041	9.71592	5.82428	9.85836	3.53682
ABCF2	-0.352874	0.01284	0.0674972		47.2921	45.4811	47.4925	30.9659	39.6742	46.7163	37.9908	30.4358	43.4468	35.5537	39.7478	37.1158	35.7077	20.7242	39.3973	45.5543	32.9932	46.918	22.269	42.7236	43.5564	22.4645	41.9962	19.1967
ANAPC11	0.436365	0.0128468	0.0674972		116.087	132.813	114.252	146.687	121.955	124.121	143.447	149.537	110.681	143.372	145.733	157.342	141.343	156.844	166.318	138.126	166.745	144.364	217.546	128.239	127.842	168.186	139.367	195.46
CELF1	-0.582865	0.0128426	0.0674972		55.8589	40.234	60.6246	32.2677	60.8018	54.5443	26.6449	34.9381	61.0848	44.5852	49.1325	31.5174	38.5774	27.25	19.9563	56.296	35.704	59.7712	24.4839	63.6011	56.8853	23.7246	61.7791	25.3263
GATAD2B	-0.39675	0.0127854	0.0674972		28.1906	24.1225	30.7961	19.4039	25.234	28.1418	17.5352	19.2151	27.3951	23.4937	22.3377	21.4098	22.3069	15.0035	17.9077	26.0518	17.0363	26.4981	11.8905	29.3166	26.7014	14.0184	28.7372	12.3713
HOPX	0.521605	0.0128082	0.0674972		352.453	591.459	483.018	652.893	580.58	505.311	646.16	720.256	527.522	606.089	621.289	621.144	549.968	721.961	559.162	429.878	570.319	474.036	756.478	498.467	466.692	957.893	410.233	646.792
KIAA0368	-0.520001	0.0128337	0.0674972		74.2951	56.5587	79.5129	46.1569	67.8834	64.2162	41.4592	44.5592	76.3523	55.3752	59.4689	48.4263	48.2304	37.5737	31.3641	69.8827	40.511	64.965	28.6085	81.5848	70.6732	27.7025	67.366	29.9192
RAB18	-0.230266	0.01283	0.0674972		51.4026	63.7031	67.6197	42.2275	64.4541	55.7419	58.8058	60.9848	62.7709	49.2027	43.8587	53.7218	58.3551	42.0213	42.35	48.7877	45.6481	50.1233	41.4595	62.0734	55.9187	44.9059	46.6535	26.5385
RETSAT	0.418736	0.0127971	0.0674972		19.9753	21.9534	22.9177	29.8584	23.2363	20.0631	37.8988	30.4782	24.6667	28.2828	24.2337	29.2233	29.6847	30.7788	35.9735	21.5116	32.5135	26.3873	30.4299	20.1373	22.1557	29.1658	23.4735	27.0688
PPP2R2A	-0.318845	0.012916	0.0678113		57.354	48.0711	63.0298	37.3002	62.4199	55.2241	47.8076	50.6304	65.9982	51.3564	48.4194	51.3426	45.9136	39.8162	39.3317	51.4089	42.8558	50.274	32.3803	60.1258	59.177	28.6784	51.9558	21.6436
KCNK2	-0.694094	0.0129318	0.0678448		42.4695	28.6675	57.4533	27.9545	52.1292	40.6208	25.6785	27.5224	53.8066	35.7604	43.9258	20.9036	19.0332	19.316	9.5968	39.9503	31.0147	34.8686	14.5246	42.694	39.2727	22.1361	37.6415	14.8453
CD81	0.436493	0.0129599	0.0678817		932.448	1250.02	865.591	1198.69	1011.72	1249.87	1398.35	916.312	869.057	1051.75	980.17	1251.09	1429.18	990.939	2434.8	1064.87	1249.56	929.019	1115	801.059	1164.39	1405.06	1163.69	1029.56
DHX15	-0.288103	0.0129765	0.0678817		56.9003	58.0738	59.2054	41.5291	54.9616	57.6137	51.8591	52.077	58.9779	45.1431	50.8512	51.7812	50.8384	32.9622	42.286	55.275	43.3707	54.0503	28.6388	57.7597	59.0936	34.2243	48.0413	22.3622
RHOBTB3	0.45828	0.0129702	0.0678817		35.0255	45.3501	51.8369	48.1977	53.5734	55.1199	65.6761	53.3826	48.7376	59.6222	42.6414	67.7471	61.8799	57.4061	68.0786	35.8288	43.4653	33	44.255	41.6807	50.3893	76.1502	36.2515	46.674
SUSD4	-0.313915	0.0129595	0.0678817		159.718	190.675	136.947	139.737	152.592	165.937	131.872	115.869	169.988	115.002	143.173	120.218	141.707	86.2085	111.95	170.732	123.867	151.385	102.707	148.457	150.615	83.7189	147.564	83.9122
QRICH1	-0.35421	0.0130063	0.0679881		63.833	61.6456	64.367	42.3924	54.8975	62.278	46.1213	46.3133	58.9888	54.3111	54.482	50.6875	49.2045	31.5959	43.9173	54.9257	43.6183	60.9887	28.9693	62.4644	56.1542	30.8139	58.3066	22.6228
HINT2	0.473238	0.0130299	0.0680618		180.885	151.091	148.091	228.693	198.018	146.236	222.739	227.862	150.173	202.562	216.959	211.829	162.835	240.983	175.566	162.097	193.837	179.614	260.643	192.781	151.886	223.183	189.929	282.58
AZIN1	-0.250473	0.0130712	0.0682282		83.564	100.07	97.3138	65.0144	89.1628	80.1	96.166	108.896	92.9276	74.302	67.5433	112.428	85.0708	60.1898	65.0308	68.6455	69.0092	79.0657	59.9591	86.4241	86.249	54.5415	79.5003	38.3696
2019-03-06	-0.517933	0.0130808	0.0682288		88.8273	104.468	97.0611	49.6563	81.2266	90.9499	68.4713	68.7061	87.876	62.1826	66.5145	90.1374	82.3564	32.4785	56.9439	78.87	54.577	95.2267	36.9802	86.9507	92.5768	36.7712	79.9043	22.4312
DPYSL4	-0.426652	0.0132239	0.0682335		78.8764	90.3555	63.1974	66.3731	65.9105	79.8986	62.5298	52.7495	72.6753	70.6658	67.4587	54.5856	63.9771	42.5425	47.1412	96.7053	72.3448	110.472	58.9625	83.8966	70.7449	46.0849	111.564	43.0707
EPRS	-0.38805	0.0132137	0.0682335		62.3904	61.8821	64.7291	34.7232	52.9023	59.4995	51.1674	43.5332	62.1476	48.1731	47.6924	50.9261	47.5499	27.5741	55.0803	54.4305	38.062	56.6663	26.2536	61.5547	62.9606	30.5809	54.7384	21.4
FBXO34	-0.473775	0.0131696	0.0682335		65.9604	55.0534	67.9866	41.6559	63.2766	60.9401	40.6535	43.8835	67.4897	48.2705	55.7499	49.1143	44.9294	30.7244	26.0194	62.6985	44.264	58.9734	27.2778	61.3366	63.2625	26.2804	49.7663	23.5261
FMNL1	0.329151	0.0131546	0.0682335		38.9258	47.8701	32.2905	48.4911	36.0989	38.1425	50.3701	46.3451	37.368	43.8596	39.3586	41.5099	54.4659	43.9754	45.5453	38.1246	46.2489	41.5491	41.6744	37.6645	39.1125	49.8608	37.3465	46.347
GPBP1	-0.207765	0.01322	0.0682335		50.7243	61.3266	62.1465	43.5365	60.3016	57.7057	55.2841	57.4432	63.6999	50.6847	45.0515	61.6135	53.8771	43.721	46.901	52.0215	41.8663	49.7883	37.5569	62.1102	58.0988	37.8086	46.9197	28.1726
HMG20A	-0.310858	0.0131126	0.0682335		68.2185	75.8775	70.646	51.1632	68.4349	63.8805	58.2711	64.5822	66.9655	58.8818	59.9933	59.8888	63.9829	44.1935	38.6207	66.8564	55.3243	72.5453	43.0684	79.462	66.0129	38.4416	58.3885	30.1839
HTRA1	0.319121	0.013127	0.0682335		463.371	513.132	530.709	517.872	597.285	527.76	496.427	476.296	517.285	577.807	537.689	620.708	595.336	494.125	756.511	466.338	560.122	399.611	495.695	386.068	578.428	567.871	472.577	578.895
HYPK	0.458407	0.0131908	0.0682335		72.0373	70.1915	69.047	86.8443	78.179	78.402	98.8776	77.445	74.1506	83.8209	75.8295	78.8027	79.4796	117.862	103.176	74.4193	91.9139	76.932	112.126	74.0162	72.8069	103.063	78.2081	123.52
PGRMC2	-0.231722	0.0131615	0.0682335		25.9154	30.1586	30.731	22.2047	33.3662	26.567	29.95	23.8251	30.2501	23.5197	19.1854	28.9287	26.0629	18.6874	27.2973	24.0232	21.5139	24.6199	18.7278	30.1523	27.241	18.893	25.0482	12.8902
PLP1	0.672897	0.0132089	0.0682335		990.607	945.844	1632.86	1286.39	1619.55	2150.99	2936.21	1704.61	1893.88	1923.7	1480.66	3092.06	2548.44	2841.82	4734.09	1391.23	1586.89	1191.67	1894.41	1608.5	3307.69	1390.57	2175.99	1016.65
PUM1	-0.37668	0.0130987	0.0682335		76.3685	79.1946	78.7145	50.8638	65.771	67.3559	56.2373	58.2249	74.076	56.1553	64.4168	63.1723	63.3582	35.9492	44.8435	64.4518	49.4852	69.2648	31.514	75.6168	66.2116	36.9793	56.8156	27.0297
RPS2	0.584712	0.0131736	0.0682335		1486.63	1285.15	1367.52	2049.56	1576.58	1445.87	1451.64	1817.46	1404.33	1971	1593.08	1439.14	1503.46	2167.51	1196.75	1305.32	2009.07	1615.08	2648.64	1292.67	1395.68	2257.99	1340.92	3257.97
RTN1	-0.338748	0.0131904	0.0682335		630.313	770.628	600.703	520.426	594.798	631.681	589.544	653.108	617.023	547.447	563.307	774.903	608.129	318.081	487.715	654.714	555.137	729.137	392.447	700.842	593.72	342.267	654.96	243.929
SEPHS1	0.303142	0.0132214	0.0682335		21.9469	24.5771	25.8394	25.5755	25.8023	23.0372	35.1916	28.4048	23.0455	24.6879	26.3382	28.0377	32.3729	29.8492	33.5533	22.8661	28.4599	23.7652	24.5807	21.1357	25.126	27.1478	23.1883	24.7465
XPO5	-0.392879	0.0132127	0.0682335		28.1258	25.355	27.5434	17.8649	22.6935	24.4014	18.1199	18.2769	27.5245	22.5184	22.5388	18.9785	19.5962	11.7078	18.1722	24.026	16.6148	26.4478	11.9538	26.0486	24.4478	13.6828	24.5201	10.4687
CEP68	-0.431178	0.0132456	0.0682964		27.9449	25.3687	31.1701	18.6934	27.4955	24.4611	20.6126	22.399	29.3118	24.0936	22.2729	22.8104	24.5579	15.2273	12.5585	26.6502	16.9868	29.4971	14.2846	30.216	27.6002	13.525	26.6115	10.0371
TMEM167B	-0.247182	0.0132639	0.068342		46.3302	57.3589	59.6045	40.557	58.9954	55.0234	50.8466	54.7516	58.1478	44.3473	42.3201	54.1238	51.1007	38.7341	34.1848	49.469	45.1404	46.7237	37.7773	59.3125	52.5404	39.6314	40.6497	25.7327
MTDH	-0.421601	0.0132898	0.0683775		23.5912	23.5718	30.2564	15.9456	24.8742	22.1347	18.6404	18.8059	27.7238	20.0076	20.3598	22.5101	19.0861	11.976	16.8855	20.9433	15.0639	22.6732	11.979	25.9544	26.1933	11.2066	21.462	7.54873
SLITRK3	-0.663249	0.0132804	0.0683775		23.2941	18.0767	23.659	12.1708	21.9776	19.307	10.2488	11.7253	23.1693	15.6293	18.4106	14.0584	12.737	6.02482	8.9568	21.1657	12.81	20.4772	8.12334	21.7726	22.5012	6.41531	19.6224	5.69455
C6orf89	-0.293376	0.0133061	0.0684058		85.778	83.345	84.3192	59.8547	78.2193	75.5701	66.5815	65.2613	83.7326	66.6096	75.1126	70.7983	70.3631	44.4012	57.1718	80.3776	62.5357	88.0292	48.0543	86.3872	77.2319	48.0677	73.0794	37.5063
IGDCC4	0.597854	0.0133238	0.0684058		9.90446	17.8102	12.0823	15.9864	14.4029	11.8514	30.439	18.54	12.3068	17.6273	13.6024	19.8005	28.1506	14.2518	30.0046	9.20081	18.2567	14.3848	15.575	9.57246	12.9664	19.4615	11.2078	12.7008
KANK4	-1.10408	0.0133158	0.0684058		23.0486	5.03841	47.7388	7.75832	38.2213	18.4876	5.08567	6.72532	33.5824	15.7427	21.3319	8.65213	8.39699	8.66757	8.32174	23.5933	8.9921	11.075	4.2627	20.7916	22.2478	5.00837	23.8479	13.5977
GGPS1	-0.17036	0.0133404	0.0684421		40.826	44.9152	45.651	33.7002	42.4487	40.9832	41.8391	41.8272	43.7738	36.3299	31.2912	39.5746	38.7787	34.0438	32.2428	36.5513	36.4888	38.3094	30.5928	44.0507	39.1545	33.5055	36.5254	22.7575
GGA3	-0.31843	0.0133589	0.0684882		72.6754	72.0231	71.2706	52.7359	62.3873	75.2913	54.4066	45.8974	72.9352	56.8529	70.8338	60.641	54.5042	46.9864	52.6846	75.596	58.9698	66.9389	35.2236	70.8512	65.453	39.8584	70.8963	35.8779
ERGIC3	0.261858	0.0133907	0.0684959		204.742	230.107	194.818	238.149	199.566	202.227	231.089	226.842	197.634	224.271	232.029	229.834	235.461	193.166	265.678	207.781	247.84	223.693	235.612	194.558	213.771	234.691	215.09	225.484
GPR88	-0.978896	0.0134226	0.0684959		163.435	177.958	262.998	130.088	267.422	222.028	81.6209	81.6566	265.764	191.588	172.279	67.9435	94.047	91.0987	8.62933	265.803	163.408	190.28	70.6354	213.379	192.512	87.9421	190.163	74.9282
H3F3B	0.266076	0.013427	0.0684959		180.255	192.642	171.223	161.403	183.606	181.924	205.216	197.651	179.262	185.996	167.084	213.357	216.175	221.51	233.09	144.236	165.572	163.875	204.862	168.46	182.918	156.615	187.11	163.771
KIAA1549	-0.412882	0.0134143	0.0684959		7.44082	7.06788	11.2582	5.45953	6.82504	7.89247	6.94364	8.55295	8.0716	6.42069	5.89031	9.25256	8.0532	4.24508	6.39994	8.22841	5.61894	8.73076	3.45622	8.90033	9.10987	3.84757	7.44181	3.14095
SLC2A13	-0.631967	0.0133813	0.0684959		31.7245	30.029	53.9376	24.0924	47.5389	30.2965	26.7196	28.1377	41.2605	32.7155	29.4375	28.8977	31.5335	15.3253	12.1165	35.8843	21.995	37.6779	17.597	41.1708	33.1108	12.778	23.5014	8.78193
SLC35E1	-0.322915	0.0134066	0.0684959		32.0355	32.3169	29.8472	22.5803	29.608	28.8537	22.2149	23.0249	28.1738	24.4494	26.1694	24.1198	24.4139	16.1478	18.7072	32.1226	25.0184	32.8198	15.8525	31.5149	29.9753	18.4251	25.2409	14.4825
SSBP3	-0.356633	0.0133923	0.0684959		159.721	128.487	159.537	120.111	132.393	153.745	107.916	132.649	142.022	120.793	124.919	154.441	119.684	82.7324	76.0325	159.153	116.326	144.219	75.2131	164.606	138.545	87.4722	138.901	65.8566
GOLGB1	-0.234386	0.0134649	0.0686406		22.9681	21.4216	28.6831	18.1865	23.8374	23.2613	24.2076	18.7659	26.2387	21.3426	16.931	21.8632	24.1251	15.2554	23.4493	22.8599	18.4097	22.0451	14.3872	25.592	25.0764	16.8173	23.7746	13.0866
FAIM2	-0.384154	0.0135433	0.0687799		879.527	849.925	896.253	546.186	760.619	764.928	536.273	576.069	773.495	592.82	715.846	692.425	596.318	438.273	529.767	724.266	566.306	773.126	334.775	804.979	837.428	390.211	751.133	371.905
FAM49B	-0.552205	0.0135591	0.0687799		158.618	110.543	191.002	110.973	170.523	153.649	89.148	107.745	188.763	136.074	133.103	102.743	100.157	85.0407	47.4481	160.699	108.342	149.562	84.5977	162.409	158.974	66.9374	154.902	70.8662
FGFRL1	0.364278	0.0135334	0.0687799		18.6541	31.2637	23.8837	30.0689	28.1097	27.7078	27.7725	20.8381	22.5819	26.5959	25.0421	28.9055	31.6166	22.358	37.724	19.4944	36.4466	23.6785	26.4816	23.3412	25.1656	35.0236	21.3757	22.2235
MKL2	-0.796557	0.0135464	0.0687799		111.641	78.6749	141.785	67.0403	102.915	101.308	50.4417	77.2795	119.221	83.0227	84.1079	68.1157	71.0249	45.4495	13.1942	104.314	58.4038	106.164	36.1769	130.824	99.8033	30.2626	92.3784	31.2212
RNF6	-0.389958	0.0135562	0.0687799		43.7204	38.0785	52.3889	31.6365	48.6966	41.185	34.7072	35.968	45.6142	32.3705	36.2956	36.8266	35.9684	24.4759	19.8938	39.6487	32.2099	37.129	20.8794	41.1557	44.3372	22.8765	33.9276	16.529
SLC39A9	-0.244655	0.0135087	0.0687799		35.4866	38.9666	40.1386	26.9836	37.102	36.2495	33.6425	29.612	37.8267	32.5632	29.644	34.962	36.2349	19.9982	33.0857	32.6843	30.5504	36.4429	21.7723	36.8625	39.4731	22.8903	35.3513	16.7523
TRIL	0.546931	0.0135326	0.0687799		53.1095	51.7868	52.4606	64.1369	49.6243	39.1168	107.248	55.7886	45.4916	67.2879	50.2908	75.1143	85.2252	42.548	131.604	40.2293	65.2425	64.2223	55.6458	44.1874	46.6051	42.5725	40.3447	34.3211
VCPIP1	-0.522608	0.0135772	0.068823		8.83521	8.00511	12.3341	5.25448	9.48573	8.60471	7.432	6.48783	9.55861	6.46971	6.2076	8.24148	8.51718	4.24268	5.4307	7.81635	5.20171	8.57234	3.15875	9.91499	9.32978	4.06629	7.34413	2.16451
NAB2	-0.472508	0.0136371	0.0690296		66.8086	55.1643	64.4882	49.0151	65.298	58.9972	37.1526	36.5174	62.2374	58.1092	52.0868	47.4381	43.7919	28.6517	30.7211	70.353	46.785	63.2899	30.7204	67.1337	69.0985	30.7653	74.6341	38.1706
TRIM44	-0.362301	0.0136364	0.0690296		91.1618	95.3732	99.8535	64.9081	82.6067	83.2453	75.5773	76.1038	89.6088	62.9763	75.9233	76.941	72.3573	52.1332	51.9957	84.0446	56.5742	90.5568	39.693	91.6663	92.5931	47.2723	68.9299	38.6125
HELZ	-0.33093	0.0136749	0.0691374		7.45914	6.73438	11.36	6.5206	8.46649	8.22236	7.38528	8.02444	9.22706	6.83172	5.91569	8.10158	8.28499	5.36767	6.34151	8.04352	6.11577	8.14973	4.16796	9.20057	8.8794	5.38134	7.61164	3.31964
TOP2B	-0.250979	0.0136776	0.0691374		73.4837	83.0631	95.8698	58.9096	86.2332	83.1597	72.2975	67.0994	86.3517	70.1841	59.8161	80.9118	74.9432	49.741	67.0739	70.414	54.1592	71.8064	46.1639	86.9247	87.2812	61.3426	73.6225	39.706
MAPK1	-0.620168	0.0137081	0.0692426		432.268	336.503	501.675	279.371	415.004	407.234	233.438	270.326	442.053	326.581	345.72	258.377	292.429	207.401	101.718	465.587	304.358	458.339	189.092	476.576	409.465	166.681	358.391	142.101
CNKSR2	-0.940086	0.0137317	0.0692538		127.521	83.1435	149.094	65.6886	111.789	118.844	46.1123	59.0563	133.159	80.4065	101.453	62.3471	61.7543	39.1509	11.758	123.468	55.5761	102.637	30.0528	136.168	103.243	21.2807	91.9242	24.8154
PHACTR3	0.406888	0.0137392	0.0692538		68.1506	72.9612	62.8791	65.1386	71.0755	67.9058	98.8342	98.3292	71.0638	82.1397	60.7148	104.669	91.5078	104.121	124.622	61.5634	78.7612	60.9883	73.2297	65.5594	77.0875	75.541	70.42	72.9026
SYT4	-0.560725	0.013736	0.0692538		161.479	141.218	178.799	97.4666	183.863	162.345	99.8782	148.3	185.76	98.0199	138.444	156.726	113.051	60.9354	91.0636	145.832	75.5794	118.862	68.6895	162.559	155.906	43.6687	114.849	58.7342
DENND2A	0.573633	0.0137849	0.0694359		16.9062	19.51	14.705	18.2761	16.4181	17.004	27.0512	20.9672	18.181	21.9822	16.0182	25.0123	24.3689	25.6357	42.6894	12.317	25.5663	14.8484	22.5076	13.3189	18.0268	20.5343	19.8468	25.5197
TIMM10B	0.413187	0.0137951	0.0694385		52.1191	53.5789	47.8881	69.3353	52.7315	51.2975	68.2676	63.7877	46.6675	50.8378	45.8976	56.9966	58.7572	68.9653	50.9034	46.9109	61.1237	54.1525	81.8278	48.2213	49.8306	62.7753	47.8878	58.7186
APPL1	-0.327254	0.0138958	0.0696116		17.8556	23.8583	26.731	13.7505	21.5863	19.2896	20.1634	20.1043	21.8452	17.0258	15.9704	24.5016	22.0347	13.0175	15.5181	18.0792	14.3263	18.9655	10.9298	21.1865	20.9815	12.3824	16.5284	7.7354
C1QC	0.644232	0.0139099	0.0696116		76.3558	93.6104	49.6865	74.9844	58.6072	66.9284	121.362	82.0697	51.8722	90.8061	81.9981	79.5112	147.772	63.949	107.749	78.903	98.9993	46.8287	114.403	52.8284	74.2889	122.368	59.9797	114.894
CLINT1	-0.180501	0.0139165	0.0696116		34.538	39.9479	38.824	29.198	34.4233	31.3777	38.3208	34.2196	35.6911	32.1406	31.1863	33.9606	35.7677	23.297	29.2822	32.2018	28.9953	35.5199	22.167	36.0625	34.2104	25.8918	31.2966	16.61
FBXW7	-0.46611	0.0139111	0.0696116		34.323	64.8251	43.3421	28.9967	42.8584	43.4953	37.2461	65.3874	45.0727	38.1986	32.1205	75.1284	44.0701	25.5161	24.9395	33.5667	30.252	38.8054	20.3097	45.487	43.4789	21.7004	41.851	19.8441
FHOD3	-0.464086	0.0138905	0.0696116		28.396	33.1976	21.9104	19.0778	22.9074	30.1501	25.5199	23.4581	26.6766	15.4468	18.9771	19.0753	23.2448	7.47176	26.9418	27.3447	19.0543	31.2209	12.5452	18.9429	21.546	17.5942	25.639	11.6725
KANK1	0.514524	0.0138426	0.0696116		25.9898	44.7967	35.2185	46.3875	34.8721	54.6307	61.0039	52.3906	34.8171	40.9402	38.9207	62.4407	43.2935	51.1649	49.9271	32.1578	44.8769	27.2259	38.5722	33.7235	51.4395	75.6388	31.0891	31.7642
KBTBD4	-0.263999	0.0138797	0.0696116		71.7115	72.8701	67.509	49.6578	59.9023	64.2438	60.9878	53.3643	67.4501	62.9537	62.7239	54.2889	59.476	42.161	48.4824	62.6282	53.8761	63.9213	38.8983	66.4698	64.2897	35.6889	62.2549	33.2709
OSBPL2	-0.299302	0.0138661	0.0696116		78.8583	73.067	83.4009	55.7461	77.2428	79.7034	65.9125	53.7598	78.2126	61.8377	68.667	55.8058	63.3058	43.5259	57.1906	76.6191	57.4221	75.0734	40.5239	74.3088	78.1174	44.5473	65.9827	37.6417
RAB39B	-0.288847	0.0139146	0.0696116		36.1989	38.5694	43.9041	29.6665	41.2128	35.2766	32.6431	36.007	41.9819	32.8279	32.9857	38.2122	33.781	24.3054	23.1649	35.9306	30.1761	34.8812	26.2207	39.2613	38.2663	22.0568	32.0815	14.8779
RNMT	-0.412489	0.013936	0.0696606		29.2575	30.5751	34.0253	19.7531	29.728	30.2084	24.4807	24.865	33.3299	25.0756	27.4931	28.5943	27.6884	15.918	22.9591	28.1632	18.4293	33.4215	13.4517	35.9006	28.5299	13.9857	27.9065	10.9983
ENTPD4	-0.43133	0.0139541	0.0697026		42.6205	42.4378	43.9205	27.7746	36.225	40.9403	37.4485	27.3327	36.5608	28.4356	28.9257	31.172	35.0372	18.6327	30.3896	42.8781	25.9399	47.0239	15.9781	35.4174	41.4915	19.4684	35.0686	12.8394
USP2	-0.605667	0.0139721	0.0697445		41.2496	27.8624	41.3576	28.1997	37.6046	39.2191	21.3973	19.5864	42.0407	36.8715	35.6135	19.3945	22.9849	16.8135	16.9445	47.6709	28.3923	37.2844	15.2138	42.1337	41.1199	17.3529	48.325	19.0963
DYNC1I2	0.229047	0.0140336	0.069761		43.6789	49.2795	49.6629	46.0221	47.8435	48.8565	72.4179	59.3717	46.1503	51.8626	44.9782	63.9103	58.9153	47.0168	62.3432	42.3989	49.8479	47.5298	47.7383	46.5051	53.5935	49.8547	43.414	33.8206
FAM108A1	0.537444	0.0140148	0.069761		257.575	214.739	244.353	373.202	261.491	262.597	203.57	303.799	239.087	335.689	302.61	266.612	275.608	360.803	237.937	257.366	322.943	229.304	382.737	239.709	248.209	331.931	232.84	514.84
FAM20B	-0.228171	0.0139954	0.069761		32.0862	39.6548	39.8463	28.9397	41.6115	32.0492	36.4385	25.3612	36.1866	32.8387	27.8997	28.8235	34.0104	22.628	32.4822	35.5832	28.4496	33.2001	24.2602	35.0167	36.4906	22.42	30.722	21.7139
MARS	-0.300356	0.0140089	0.069761		86.1561	86.8905	81.5429	61.1358	81.7318	91.4642	80.6842	71.8792	88.7461	72.5379	87.5995	76.408	68.4495	46.1836	74.7248	88.7875	72.0844	87.105	45.6278	82.8818	88.8131	50.034	88.3632	37.9457
TMEM208	0.469595	0.0139978	0.069761		90.7942	95.278	90.8506	125.821	103.235	99.3858	123.375	112.649	93.8305	106.777	107.031	107.102	105.276	141.591	126.055	105.158	132.113	109.776	174.311	94.5958	93.4392	146.322	107.008	156.441
ZNF770	-0.466298	0.0140286	0.069761		28.3967	30.7883	42.6188	19.6037	32.1976	27.9458	29.0124	29.4313	32.588	24.1446	22.4772	33.4733	29.7165	16.6347	14.5122	28.9144	20.0806	27.8029	15.2898	32.0296	32.5412	14.3048	20.7929	8.27326
RAP1A	0.344995	0.0140796	0.0699416		32.9247	38.2208	36.2177	37.8239	39.9194	39.3709	51.7058	43.4327	35.959	35.8323	34.6244	39.7351	46.5855	46.3686	46.0287	29.5104	42.2998	31.7508	39.4717	37.6026	38.0161	49.8723	31.6579	35.6099
SS18L1	-0.309597	0.0140917	0.0699533		22.5328	30.6714	33.0491	22.1613	24.1003	22.259	24.7963	23.4384	25.8597	18.8085	23.9417	29.0789	23.253	15.763	16.5699	21.0875	20.6412	24.6361	13.4573	27.3115	24.7244	17.5347	23.6615	11.2934
CYP27A1	0.512401	0.014154	0.0702048		49.0185	49.8479	48.9795	43.1146	47.1986	73.1422	75.3661	44.3353	57.8266	58.592	57.5846	76.4116	68.554	57.724	152.263	56.3104	59.2503	46.4674	54.1311	53.4869	72.7409	89.8431	61.2733	46.4494
GSN	0.457253	0.0141619	0.0702048		103.258	92.3944	117.711	102.082	106.755	126.831	108.542	91.3044	117.625	163.614	95.8199	127.13	140.534	98.9112	260.319	105.637	94.5408	86.6139	107.488	96.9887	165.305	141.957	123.687	112.503
ARID4A	-0.37312	0.014206	0.0702916		16.1947	17.393	20.0161	12.2843	16.3257	14.5817	14.8789	15.3188	17.4166	15.3238	12.7234	13.9894	16.7996	9.78382	8.46285	14.8639	12.5967	17.3459	10.4391	20.5434	17.0363	8.31069	14.1604	6.63383
CCDC47	-0.421313	0.0142149	0.0702916		80.5705	74.236	93.531	57.3995	85.7231	74.2267	56.887	54.9991	85.1165	64.7559	63.351	58.6472	63.4731	36.2853	39.7827	73.6956	52.7763	76.2418	44.3714	79.19	78.5044	36.9958	61.6929	29.3462
CDKL2	-0.387217	0.0142185	0.0702916		14.2451	14.3687	21.1938	11.9483	17.7982	12.2803	14.3838	16.6519	20.7378	13.7106	11.9776	12.9481	14.6559	8.40049	8.83874	13.8051	11.6236	17.4671	11.3738	17.1935	17.5752	9.80802	13.6929	7.08712
GORASP2	-0.3052	0.0142112	0.0702916		62.5103	65.7916	65.1102	43.7844	58.5256	60.7557	50.3936	47.0939	65.5444	52.8315	53.6332	52.8273	53.8138	37.7152	47.9195	54.5564	44.9317	58.8529	31.135	64.9734	60.5695	32.5344	55.5682	24.9956
ARMCX3	-0.290521	0.0142705	0.0705003		84.4353	78.061	108.57	63.1215	107.583	78.1884	82.3131	78.6147	108.488	77.9102	79.007	83.3415	75.0506	61.3278	67.8521	77.6731	62.3884	76.7783	55.0321	93.6576	91.6902	49.7693	78.8594	47.8383
CNOT2	-0.282181	0.0143032	0.0705419		30.1008	33.592	30.0674	21.5389	27.0522	29.8391	27.265	27.5397	29.5117	24.667	25.859	28.5179	30.0096	18.6348	21.1897	28.1168	21.6751	29.1771	18.7645	31.048	28.8198	15.2474	28.0003	11.8491
GATAD2A	0.294621	0.0142964	0.0705419		12.2879	12.1688	13.5459	13.2221	11.8061	11.6428	13.7048	11.7022	12.0472	12.6966	12.5262	12.1077	13.6675	12.6244	17.5814	10.4182	13.0433	11.3487	10.1826	11.9994	12.6363	14.474	10.5268	14.0387
SNX14	-0.239655	0.0143083	0.0705419		21.9712	30.4959	30.8367	19.6735	28.5487	22.3616	28.5595	31.1323	28.852	24.6355	20.5665	30.7271	27.6074	18.3243	20.2993	23.79	21.9247	24.2013	21.0416	27.5299	25.4471	18.1179	22.6014	11.5575
PLA2G15	-0.356613	0.0143196	0.0705491		31.7153	31.9716	31.6514	20.2998	28.7312	33.3012	20.407	19.9275	30.228	25.8283	27.5551	24.2902	24.6248	16.177	24.3358	34.8737	22.5852	35.1595	18.7735	30.934	30.7995	18.2604	33.7141	14.5877
COMMD6	0.656547	0.0143623	0.0707112		26.574	31.0004	32.473	42.6085	42.1066	32.0148	50.814	45.7797	33.7523	46.244	30.5522	33.7605	36.3704	75.4207	34.5722	33.9508	41.974	29.811	73.3573	33.983	31.2582	63.2279	28.8571	48.9081
SGIP1	-0.694392	0.0143904	0.070801		45.0109	35.346	59.0574	28.5516	46.9889	44.3554	24.3097	32.0292	51.0524	28.95	40.0009	34.4947	27.9331	17.104	13.7524	39.8981	22.1616	41.3609	13.4665	49.1734	47.7009	12.6942	37.7908	11.9687
APBA2	-0.312106	0.0144219	0.0708693		122.896	157.275	141.528	100.154	108.091	119.751	125.195	114.302	126.687	97.8268	111.016	163.108	116.255	71.4188	142.82	124.66	106.763	134.185	67.206	158.369	119.318	81.9545	138.94	59.3545
SNAP91	-0.451246	0.0144239	0.0708693		92.5274	135.37	96.7751	61.9708	81.13	90.9709	90.3842	98.6	88.4582	65.931	77.3165	137.968	87.145	44.2266	89.0639	90.4751	73.5833	93.9102	39.336	101.864	91.0434	52.9024	101.063	25.4168
TRIM24	-0.390642	0.0144449	0.0708831		20.8873	20.0739	24.686	12.8586	20.3929	19.7733	14.0094	14.2573	22.4732	15.4872	18.5492	17.3278	17.911	11.052	13.2848	17.7774	12.1406	17.3041	10.2397	19.8068	19.9275	9.1428	18.7309	8.76913
UBE2W	-0.328862	0.0144464	0.0708831		8.27131	10.1198	12.9257	8.31871	12.7491	10.4131	9.08197	10.8929	12.5254	8.47821	7.90391	10.7896	9.26146	8.73764	5.61844	9.83741	8.87191	9.08609	8.07702	12.083	9.98502	7.02839	8.76692	4.54979
STX6	-0.421428	0.014463	0.0709159		36.2455	37.9167	38.377	28.6884	35.3364	35.9015	28.3058	29.7491	35.7042	24.9895	29.4882	31.9947	34.0864	21.8721	23.5569	42.3577	26.8057	48.7349	20.5223	42.3935	37.9492	17.2652	39.7242	13.3896
EPHA7	-0.781145	0.0144903	0.0710013		27.2145	15.9951	31.7017	14.7632	31.5078	24.7669	13.1446	15.5814	27.3388	19.9318	23.9926	15.0456	12.2112	7.72001	5.39642	27.5063	16.6113	21.8213	6.90102	25.1664	29.7424	7.03389	23.4363	7.73867
FAM199X	-0.355787	0.0145327	0.0710642		12.689	13.8227	21.1729	10.9478	16.832	14.1953	13.6897	15.0189	17.1868	12.5905	11.4632	16.4544	14.5447	8.73866	11.8267	12.5001	9.80414	13.5149	7.9333	18.5434	15.2251	9.19343	12.4155	5.65827
OPRL1	-0.568831	0.0145293	0.0710642		58.9179	58.9005	57.9551	43.1256	56.363	60.7391	32.9709	29.6859	58.3627	47.3	52.2983	37.4745	48.6808	26.7495	41.2188	82.2076	43.8235	76.1701	28.7512	92.6679	59.3062	30.8264	75.7943	27.6933
PRADC1	0.495861	0.0145228	0.0710642		62.1566	43.8522	52.1693	71.0758	62.786	56.7683	68.0319	66.5629	65.2358	66.1727	61.5993	53.7205	60.6313	88.9912	64.8276	62.2281	75.7451	63.5866	97.8298	47.1345	59.1369	91.2698	64.5334	92.9796
KIF3A	-0.423202	0.014564	0.071169		22.2603	27.4794	28.5201	15.4944	21.1845	24.3466	25.7156	20.6679	29.217	16.8043	19.984	23.8401	22.0319	11.7836	25.9502	22.7492	15.1434	25.8901	10.0163	25.4531	26.5235	14.16	23.7822	7.79239
FNTA	0.445708	0.0145748	0.0711731		59.9686	70.3975	64.8871	58.9529	69.6478	75.3339	122.902	88.3049	70.2179	78.4816	57.9316	124.284	100.205	112.986	129.514	59.0849	75.3736	58.225	84.1051	66.3264	84.8773	71.7441	77.6296	49.2269
RBM14	-0.399651	0.0145913	0.0712055		46.098	46.9855	47.0415	24.9872	45.7208	50.9096	33.8811	38.464	54.1862	39.5194	46.0784	41.9464	34.9781	29.0716	40.839	45.2326	32.0175	39.6199	23.3526	54.7405	44.2667	18.2873	40.7748	21.172
FUBP1	-0.365616	0.0146089	0.071243		42.6707	46.2058	49.1535	31.9005	44.3145	38.1081	47.5475	43.8498	48.7515	39.4651	41.1524	41.4911	43.6181	24.0156	37.3464	41.7042	33.2301	43.7813	20.9853	48.6563	41.9785	19.7569	39.0474	14.2696
SHISA9	-0.684366	0.0146395	0.0713439		99.3533	69.9496	92.7395	47.7627	86.5471	88.3704	41.917	52.2798	88.7239	57.1976	73.8061	53.8995	43.691	29.4695	27.3893	83.3097	47.3648	75.4071	26.0152	97.7521	90.1916	28.2153	68.1671	22.4163
MAPK14	-0.456461	0.0146871	0.0714791		44.7966	42.6896	52.7124	34.6305	50.6278	42.904	29.6546	33.5086	50.9591	40.4237	39.2178	35.452	37.5483	26.7686	17.2987	51.0624	34.2881	47.9499	26.5212	49.0455	46.5622	21.0349	39.7436	20.8332
TM9SF4	-0.418056	0.0146814	0.0714791		91.0664	93.7067	86.1644	54.1451	75.6348	88.3076	63.5252	54.1559	86.3026	65.3653	72.8944	65.1378	66.8958	36.9767	77.9068	88.298	59.6376	87.7428	38.8278	89.4198	82.8702	44.0169	82.1005	29.0916
ARMCX2	-0.296138	0.014747	0.071547		37.4315	45.3983	40.9053	30.0486	40.9322	39.0069	34.0593	31.8749	36.2775	30.7265	35.708	38.7895	35.1079	21.5728	32.4012	35.9372	28.1338	33.516	17.2765	38.8509	35.6749	22.7141	33.9679	15.3126
2019-03-07	-0.362161	0.0147628	0.071547		38.6212	35.9773	38.6384	25.1575	34.8742	32.5542	30.4012	33.4293	38.3305	30.3509	29.6248	29.0463	30.8214	19.0184	15.8531	28.685	24.1713	27.537	20.5048	32.6082	31.5882	17.8588	26.5614	12.463
MPC1	0.347553	0.0147805	0.071547		81.9321	85.9554	94.6526	102.179	97.0022	83.2818	131.321	101.059	98.4105	101.838	90.4637	99.5883	96.5008	131.099	114.752	80.0893	102.042	76.8408	114.125	84.4886	92.3976	102.356	84.3558	81.3936
NDUFA6	0.500167	0.0147751	0.071547		89.6255	93.4199	82.1778	119.45	92.0242	92.239	152.219	113.391	87.0763	104.266	93.3062	107.349	110.66	150.201	141.646	94.2697	135.547	99.5086	149.852	92.0709	81.8196	140.021	98.9533	142.58
NMT1	-0.214461	0.0147333	0.071547		87.1805	96.3077	79.3257	64.636	73.8271	87.9394	78.7284	78.6658	79.9022	70.6345	78.9031	89.9294	74.2584	53.9807	78.6277	87.068	70.0058	84.8373	50.0182	86.3131	82.328	53.4026	82.9992	44.7127
PCDH7	-0.446077	0.0147161	0.071547		25.4257	28.4416	37.7195	18.3779	26.5564	23.914	24.9156	19.3682	28.5872	22.4756	20.277	24.9743	31.1348	14.1282	16.8699	29.9953	22.7792	30.9788	15.242	31.8918	28.444	13.6992	22.609	8.28337
PRKAR1A	-0.300705	0.0147539	0.071547		275.274	321.472	303.348	184.56	271.89	266.979	249.535	227.821	289.747	223.463	229.021	271.615	252.619	158.918	236.152	244.214	181.983	259.55	144.508	303.056	281.974	168.933	240.639	106.208
TOMM70A	-0.700592	0.0147404	0.071547		199.277	129.375	212.814	113.531	199.116	177.05	91.1067	122.167	246.991	152.451	149.435	112.855	106.795	77.6501	40.1837	167.142	100.228	166.304	82.1714	215.971	189.235	53.6266	163.074	59.7581
NOP10	0.344702	0.0148156	0.0715725		238.43	255.369	197.066	264.12	225.66	248.396	286.515	287.25	206.748	250.523	246.413	280.124	276.22	296.306	315.716	257.134	293.37	261.49	335.739	245.633	227.924	283.013	264.974	263.081
TENM3	-0.50701	0.0147991	0.0715725		24.4087	17.4308	28.9484	14.9212	23.8812	22.7638	13.7777	17.3336	21.1035	16.2652	18.5197	22.1116	16.1181	9.1275	10.709	21.2109	11.1922	22.5191	9.64809	22.9418	19.1025	9.73635	18.5744	7.50879
UST	-0.700895	0.0148122	0.0715725		57.0976	21.6291	78.3659	26.9406	56.0702	57.7139	26.1031	28.5962	66.8714	38.9949	42.9735	34.9997	21.6432	26.0417	18.1016	46.3787	26.6504	37.9568	19.1927	42.5088	56.0624	17.9456	54.3168	22.1879
NUTF2	0.322059	0.0148326	0.0716065		191.67	206.194	169.113	227.865	194.807	196.964	240.219	220.811	188.757	200.16	206.333	213.11	211.678	224.662	251.662	182.147	242.584	201.268	231.529	180.076	179.693	233.176	194.762	220.82
DNAJC10	-0.330648	0.0148568	0.0716273		26.6535	33.0843	33.5472	20.0188	27.7781	28.669	31.1173	28.6033	32.8944	24.1775	25.0831	35.166	30.3364	18.6625	17.9326	25.6806	20.4511	25.1552	15.8401	31.3195	29.7393	16.0868	23.4697	10.396
EMG1	0.415492	0.0148568	0.0716273		59.0648	54.2275	58.0858	72.3077	59.7702	60.7325	75.6551	71.1816	58.5965	69.1735	67.5407	63.8368	64.6725	91.8519	74.1118	63.6263	62.7395	63.7747	90.1001	64.7988	53.7227	70.1594	59.8188	95.1032
LITAF	0.456587	0.0149131	0.0718093		64.8581	69.7311	72.0754	76.6537	78.1803	80.5576	133.766	90.2281	73.9868	81.7462	69.6429	111.782	94.7825	98.3586	134.516	56.6637	74.7523	56.9601	89.4324	68.9187	74.3808	98.4213	81.8132	81.8369
XPO7	-0.279426	0.0149145	0.0718093		93.2624	93.0134	97.7103	69.0565	84.9758	85.2423	74.749	83.112	91.6826	76.5712	81.572	76.4234	78.3042	55.3028	57.7475	85.1141	66.023	87.5058	49.8187	101.32	92.3038	55.4069	78.8647	44.6731
RPL36	0.581584	0.0149496	0.0719298		398.846	432.604	396.407	580.317	437.045	452.063	535.675	522.802	395.102	526.251	472.195	514.573	490.467	717.781	496.477	463.517	602.227	424.77	805.585	412.545	416.686	772.164	456.535	987.707
COG8	-0.299972	0.0149852	0.0720126		39.1188	39.1836	35.5033	26.6115	30.5226	36.5193	30.1182	30.5512	35.3914	30.7521	33.9211	29.1522	27.7431	19.8204	32.0685	36.4733	26.9706	37.0979	17.9824	35.7188	35.7293	21.2597	35.8929	17.1194
CYP51A1	-0.44853	0.0149968	0.0720126		69.2437	60.0437	85.4618	49.9152	65.4711	59.6208	43.7486	63.6431	73.1605	49.7748	53.8072	80.3047	45.511	27.8732	36.3176	51.5528	39.7308	56.2227	34.3246	59.4105	70.6352	31.2962	69.2093	26.5229
LARP4B	-0.367755	0.0149882	0.0720126		25.817	23.3186	25.2892	16.1426	22.2051	23.8835	16.8868	17.8899	26.4349	21.6308	20.0979	20.3013	19.9879	13.8346	18.859	23.6275	15.4615	24.1386	10.4969	25.9658	24.0718	13.4666	24.9226	9.97902
ASIC1	-0.553871	0.0150321	0.0720859		145.202	92.2147	136.007	85.7302	115.019	132.296	73.0978	73.9465	151.394	93.6745	113.416	66.6875	80.5384	55.5936	88.6375	137.366	79.431	143.767	53.6739	139.886	129.809	52.7736	155.932	61.861
PDHX	-0.244304	0.0150255	0.0720859		52.2427	54.9826	52.714	42.3355	51.738	50.7732	50.2541	40.1035	49.355	40.9844	42.3484	44.1511	46.2193	31.9046	41.6119	51.709	42.2534	53.9558	28.569	52.576	47.6209	34.3261	42.7577	22.093
MYCBP2	-0.474644	0.0150437	0.0720935		58.6442	50.9573	81.683	44.6682	62.7973	60.5753	44.746	54.2902	67.125	48.4092	47.5035	54.6169	54.2512	36.3597	28.4898	64.0973	40.6793	67.7595	27.2438	62.5194	65.8601	25.9816	50.2156	21.0361
TRAPPC4	0.387453	0.0150696	0.0721699		189.773	179.752	165.156	208.88	164.652	180.232	266.205	210.787	151.425	194.752	179.414	216.759	229.282	192.875	226.009	191.016	245.101	201.341	254.378	169.009	160.651	255.222	177.675	192.109
BRE	-0.395576	0.0151296	0.0722706		71.7794	61.7098	59.3692	40.5786	48.1568	57.631	38.5706	48.3848	58.2571	47.3326	55.3519	44.117	43.9854	33.079	45.1852	70.4548	38.6998	67.5015	30.2689	66.1642	55.3047	31.6898	61.8762	31.7588
PHKA1	0.362755	0.0151118	0.0722706		26.377	28.7942	26.9922	30.9279	28.891	22.7807	39.0498	28.2154	24.7161	33.506	27.7518	27.4408	42.3518	26.4945	35.6414	23.7433	39.1286	26.2669	25.1967	24.9672	26.1784	35.3907	22.4258	24.4129
STOML1	-0.407627	0.0151308	0.0722706		84.6389	70.0125	78.9582	58.8879	78.0376	74.6012	52.47	52.3063	81.8959	61.249	75.8868	61.4826	53.0885	36.2865	61.6986	92.4161	59.1635	84.866	50.6839	85.4591	72.7621	37.8088	90.4395	40.7215
WSCD1	0.401845	0.0151155	0.0722706		22.8414	38.7559	27.0669	32.6835	27.4419	25.5527	44.1117	35.2435	23.9846	24.9761	29.5826	37.1113	41.5879	32.1305	60.4311	22.7973	30.3869	35.9548	21.0796	28.5445	30.8913	34.7544	25.2099	23.7493
VPS35	-0.318644	0.0151506	0.0723168		106.327	125.625	126.022	81.8961	109.834	103.707	117.906	120.786	121.888	99.6827	98.4671	131.152	104.809	60.7742	83.487	101.858	87.7864	107.291	64.157	117.509	113.68	66.0285	94.84	33.8991
NFE2L1	-0.315594	0.0151695	0.0723591		265.523	249.318	262.839	175.294	239.374	250.801	203.068	160.746	254.977	202.773	211.961	201.282	202.645	134.379	220.665	263.628	183.12	283.97	137.295	255.433	257.156	158.064	258.613	122.175
CDK5R2	-0.51466	0.0151867	0.0723933		199.025	159.131	210.46	160.688	191.148	202.704	94.1751	142.21	235.95	182.071	190.093	138.075	114.941	107.403	83.0925	249.289	173.201	213.923	109.119	200.914	207.843	112.55	246.101	188.424
C16orf70	-0.395358	0.0152697	0.07243		48.3783	45.5537	43.6993	31.5216	41.4931	45.6139	29.673	33.3437	42.5339	36.2331	37.1033	36.1462	37.3938	24.3028	24.501	44.2568	34.5217	50.8576	23.6802	47.22	41.6107	21.0531	42.5728	16.4096
DRP2	-0.52304	0.0152733	0.07243		19.0435	14.8407	25.3708	13.7857	18.3228	17.8034	13.3026	14.3197	22.2677	14.1923	18.7243	15.2066	14.9244	10.9039	7.11837	19.0179	13.423	20.704	8.26925	21.534	19.1965	7.9258	18.2271	7.23972
GAD2	-0.622929	0.0152448	0.07243		348.411	280.826	336.883	185.949	269.208	295.932	210.713	145.525	319.74	249.913	266.426	130.248	195.556	119.721	178.732	339.917	167.749	314.439	104.832	302.001	286.985	95.561	273.413	89.3769
HOMER1	-0.790069	0.0152841	0.07243		52.2948	43.2842	69.3863	34.3073	60.2226	48.1531	22.7365	46.0262	70.4559	34.252	44.9887	32.6275	27.6712	25.2971	6.26097	49.93	32.6838	45.4097	20.7405	60.4301	58.5374	15.9258	41.6956	20.9976
KSR2	-0.369132	0.0152914	0.07243		6.50768	8.18634	9.04454	5.8378	6.40486	6.79611	5.83748	6.42799	6.4526	5.55969	4.69761	6.25947	7.5572	4.36961	4.23813	7.08311	4.98315	7.71047	3.00694	8.01063	6.95524	4.44583	5.49657	2.89617
MKL1	-0.332598	0.0152051	0.07243		39.9248	39.7154	35.5272	25.6147	32.9381	37.4366	22.9494	28.6891	34.7879	26.9845	34.3473	35.6116	25.7234	19.8237	26.846	39.334	26.9616	36.198	20.1717	36.2433	36.9923	22.2805	38.6114	23.7117
RPL29	0.606597	0.0152557	0.07243		455.076	367.625	387.601	564.5	419.349	368.753	450.624	507.369	306.482	468.602	432.625	442.783	467.69	663.501	385.691	499.027	572.284	344.438	719.905	338.193	383.602	711.816	380.314	756.883
SLMAP	-0.600279	0.0152682	0.07243		70.455	43.0381	97.9872	48.4675	81.0972	65.3573	39.8275	48.9498	90.9378	60.3089	58.7593	42.3891	47.7871	40.9543	20.1254	72.0053	47.3832	61.6853	35.767	79.1218	72.0517	28.6014	65.6894	27.7615
SNX6	0.428776	0.015295	0.07243		17.6088	22.7978	22.4258	18.0184	21.9346	22.5129	31.4508	26.7387	22.73	24.1716	15.7359	33.4848	26.8948	35.6575	32.8419	15.5811	19.7991	17.6254	28.0893	19.8859	25.8426	24.009	20.9244	12.8247
TJP2	0.508979	0.0152271	0.07243		18.9187	24.8277	20.7587	20.8196	19.417	25.7443	36.8359	32.8278	20.1838	26.7809	21.8658	33.5036	30.1188	26.0758	47.9795	15.8785	31.6883	15.1679	19.148	16.4628	31.3182	36.832	23.0342	14.9945
SPNS2	0.206748	0.0153559	0.0726706		30.0328	34.2692	35.4662	34.7827	31.9762	30.7361	35.6515	28.4204	35.012	32.177	35.7431	37.3127	42.9874	29.2654	48.7949	33.6875	35.1474	30.6002	25.8295	26.9411	38.8991	31.7581	32.738	23.8917
ABL2	-0.46312	0.0153871	0.0727702		16.5211	13.3314	18.0493	10.9692	14.9906	14.071	10.7664	11.3312	17.2305	11.4218	12.3707	11.2655	12.5981	7.92358	8.00757	16.0681	9.44188	17.0233	7.17278	17.4599	17.9465	7.29384	15.4534	6.4939
CSNK2A1	-0.283992	0.0154208	0.0727863		100.989	107.107	102.478	67.5656	87.6044	94.3591	89.0081	82.8869	100.19	80.0757	85.9754	95.7213	86.553	59.1002	76.9621	94.4029	72.8061	99.6265	53.6091	102.599	101.133	57.3965	88.969	37.8876
IL34	-0.448946	0.015415	0.0727863		114.702	102.688	104.252	79.0614	105.345	103.041	68.6784	78.1434	120.495	91.5027	108.561	85.5888	69.7269	59.7604	52.1032	132.686	78.4059	124.132	64.1213	121.598	113.036	49.4886	110.296	70.9403
STK24	-0.281826	0.0154038	0.0727863		64.0492	71.7486	66.6198	56.2907	61.9433	60.5516	48.9213	55.6451	60.6836	54.9203	51.6916	52.5773	57.3069	40.859	38.7755	64.9553	56.5213	66.8236	44.3161	77.4695	55.5553	40.4073	53.9371	40.0153
RAE1	-0.435918	0.0154559	0.0729039		74.9881	78.8604	62.2155	47.8848	60.417	66.94	57.0358	53.1574	65.2444	60.1582	68.0034	55.2047	52.5728	35.0874	37.5105	73.5252	49.4968	75.4209	35.9471	77.4338	61.8399	29.0159	63.0861	23.1616
BRCC3	-0.357382	0.015518	0.0729244		24.7934	19.5062	34.7904	17.7012	28.4689	23.0288	21.6161	21.3271	30.7369	24.3278	21.3359	20.6432	21.0922	17.0545	15.0561	23.8029	18.5811	23.3907	14.6462	28.3847	24.77	15.7768	20.5576	11.3879
CGGBP1	-0.367369	0.0155249	0.0729244		29.9209	33.5618	44.0544	24.4412	42.4247	32.2746	28.8095	33.9466	39.1544	26.1015	27.9505	35.7107	29.4952	23.4753	16.1239	28.7074	24.8731	26.7635	20.5908	35.6475	34.987	20.6019	25.9573	14.1833
GLG1	-0.405262	0.0155311	0.0729244		52.7155	49.9044	48.7031	28.235	43.4332	47.6318	36.9929	30.1582	47.6792	37.2544	38.8674	35.25	38.189	22.9315	43.3143	50.0146	34.2631	50.3866	19.5172	52.2289	50.451	26.2197	45.8227	19.3346
IP6K1	-0.299182	0.0154753	0.0729244		123.867	131.556	116.416	79.5169	102.711	117.779	88.442	91.4472	109.395	89.1394	109.037	108.628	102.28	63.4529	92.4224	114.728	85.6616	111.577	59.9662	116.697	112.747	63.5287	110.482	57.731
PDP1	-0.891813	0.0155185	0.0729244		81.5071	36.7715	104.904	41.9788	103.712	74.9623	26.4897	48.6991	103.572	52.1924	66.5463	53.9187	30.6554	30.399	8.25151	67.3391	40.2552	61.4429	25.471	71.4266	72.1918	14.8503	65.0371	22.9369
SMOX	0.563852	0.0154849	0.0729244		30.5128	55.9165	48.2342	57.9272	64.4365	86.2818	75.6459	48.5362	41.2263	48.912	53.9583	68.4358	62.9976	54.7576	124.752	61.7699	63.1242	49.5838	60.8359	40.1111	75.7505	122.42	48.878	69.1745
WDR26	-0.260055	0.0155238	0.0729244		28.9081	28.9705	36.782	23.2596	29.9821	29.4021	28.7879	27.3223	33.9897	25.1217	24.76	28.3532	26.5474	19.9181	23.3852	26.2792	20.329	28.7099	16.9787	32.8385	30.3808	22.2954	27.0636	12.6111
PLRG1	-0.203713	0.0155552	0.0729897		45.2663	43.1084	48.3292	35.1296	45.7735	39.7582	43.8466	40.4612	46.0346	43.1871	38.236	39.1848	41.9092	32.722	32.2726	41.1923	34.1609	41.6812	28.9283	45.027	43.1239	26.7464	41.3452	22.173
MAP3K7	-0.25047	0.0155838	0.0730288		10.8315	10.6456	13.9307	9.00766	11.8298	10.4943	12.6262	12.1039	13.2314	10.7568	10.2424	12.0644	11.6613	8.52158	9.47212	10.8758	8.97089	11.3643	7.25908	13.7072	11.7361	6.35664	10.6171	5.06391
PHGDH	0.412681	0.0155756	0.0730288		128.342	136.792	140.834	127.387	125.682	108.279	154.254	138.628	114.11	163.193	149.289	164.204	179.722	149.638	248.901	108.801	172.089	116.721	130.06	101.706	112.556	113.98	119.962	135.24
AMBRA1	-0.406351	0.0156238	0.0731688		41.7742	36.5792	38.8545	24.2799	35.0793	40.6964	26.927	24.6174	40.8959	30.8782	37.6743	29.5966	27.0985	21.7847	28.1097	41.0912	26.0696	37.0767	16.6215	40.5708	36.6799	18.911	37.2998	16.3047
DERL1	-0.265724	0.0156747	0.0733594		33.2281	45.1126	40.059	26.6062	38.4824	37.7018	37.2131	35.6938	34.3478	31.7197	28.861	40.1368	37.1606	22.9601	27.9961	35.8849	31.2886	36.1786	27.1627	39.1784	35.3596	22.5572	29.3299	13.8912
ARHGEF3	-0.462624	0.015714	0.0734954		54.5592	52.9525	49.3429	28.021	47.5735	40.2158	30.0122	31.0155	51.6875	35.0915	42.9399	40.4151	33.674	23.8799	20.2292	39.6326	34.0577	45.3708	22.4714	49.5552	44.765	21.3756	36.9735	17.9378
LRRTM1	-0.588726	0.0157301	0.0735231		74.0169	53.1024	75.9993	43.0465	72.0474	65.7484	36.2622	38.1382	73.6623	60.2904	58.2535	36.4872	43.2662	24.6689	29.3805	70.223	47.4495	77.3474	32.2922	78.3073	74.8469	25.9018	71.2747	29.9861
RABEPK	0.40703	0.0157461	0.0735498		30.5643	30.1723	29.725	40.7833	29.8012	26.7358	37.1094	42.4621	28.0144	31.6895	34.5534	35.7944	35.1049	46.3926	37.3625	30.6759	43.7827	33.9574	37.5091	36.1368	30.971	48.2305	36.4212	34.7271
CASK	-0.322647	0.015781	0.0736123		21.3194	18.9125	23.1912	13.1802	20.8901	18.9547	18.2281	17.0175	23.0028	16.9895	16.5548	16.4257	19.1462	13.4943	17.7205	23.1058	14.3216	22.1553	11.6122	25.8294	21.3982	11.8738	17.2402	10.2329
IQGAP1	0.466408	0.0157825	0.0736123		18.3477	19.0495	18.1059	14.5188	15.6028	16.6163	24.6329	17.0807	15.233	20.2298	15.0863	20.6925	24.3612	14.8977	21.4563	13.0425	20.1304	11.8893	18.4387	14.9114	16.1755	33.2472	12.2511	14.0514
SMG8	-0.204199	0.0157901	0.0736123		23.3214	26.7396	22.0967	17.5838	20.2828	22.9192	20.416	19.3951	22.1826	19.7752	19.742	21.0029	21.1207	12.6141	19.4671	21.7374	19.1087	22.9677	14.0214	22.6953	22.8759	15.6233	20.0634	12.0932
GYG1	-0.30649	0.0158519	0.0738048		128.504	121.286	149.499	98.9138	125.41	113.591	102.093	100.791	132.192	111.006	106.145	83.7497	102.672	67.3633	88.9493	108.166	90.8374	106.099	77.4831	111.366	112.694	66.0132	104.646	48.7611
SRP14	0.31593	0.0158446	0.0738048		563.776	532.643	538.452	579.666	564.41	527.154	665.465	625.512	548.106	616.066	542.91	592.853	616.812	721.333	577.671	537.288	599.828	528.744	704.276	554.614	536.227	645.325	517.412	598.535
CNST	-0.431395	0.0158922	0.0738491		27.9293	23.1082	36.0206	23.7159	30.6796	30.577	23.6806	24.4422	34.3174	20.6734	25.8581	21.6877	23.6616	16.1831	14.1157	32.8038	19.7674	29.4846	15.6282	28.4004	32.8508	14.5403	25.1389	11.9468
SPOP	-0.201775	0.0158816	0.0738491		71.2308	77.6728	66.6149	56.3604	62.9093	72.8089	62.8328	66.0428	65.8615	61.789	60.6613	72.036	60.0129	46.7242	48.3326	65.7132	60.7762	63.6545	51.0871	70.0707	69.0968	41.9739	66.0457	36.2904
TPP2	-0.393236	0.0158896	0.0738491		18.2189	18.1298	22.0157	12.3112	16.968	16.856	17.0367	14.8924	22.7942	17.421	15.3212	16.7484	18.6846	10.5321	12.8563	18.82	12.2344	19.2363	9.05402	21.1048	20.7506	10.1836	18.2124	5.97256
PLEKHA2	-0.63001	0.0159162	0.0739128		38.2099	31.4957	51.4076	30.4713	35.5266	29.2204	21.8952	28.4093	35.751	19.9303	29.8699	23.6678	23.5779	16.1219	6.83863	32.2511	28.2858	33.6707	13.6026	29.7159	31.7789	15.445	29.7259	12.6837
PEAK1	-0.403152	0.0159556	0.0740478		18.0101	13.9796	25.4544	12.9965	22.5808	16.6025	17.1286	15.0877	21.3225	15.6366	14.5227	13.5043	17.2062	11.0391	11.1008	19.0895	12.7248	18.2708	9.85991	20.4599	21.4123	9.52444	15.1497	9.73466
ATP6V1G1	0.436796	0.0160062	0.0742183		68.9082	86.5234	88.8672	96.6443	83.4174	70.4175	110.765	105.803	70.9623	61.907	64.8267	105.451	82.9442	101.766	90.9146	52.9542	75.0522	67.0843	102.465	59.3458	84.0372	100.436	57.4163	62.7663
CNP	0.698529	0.0160568	0.0742183		224.33	166.216	246.38	196.973	218.305	385.291	390.677	226.629	297.198	331.398	241.667	478.769	373.779	453.475	947.933	240.192	213.223	206.632	268.054	261.773	536.428	261.44	427.462	186.849
LPHN1	-0.350125	0.0160596	0.0742183		137.415	122.109	135.728	107.714	127.828	135.934	77.1688	92.67	144.175	109.148	115.836	98.33	104.126	82.7347	89.4111	158.819	102.97	145.386	82.9541	147.04	127.739	84.448	148.177	95.8629
NPM1	0.278548	0.0160378	0.0742183		193.559	226.44	198.53	230.454	177.914	187.441	243.744	220.695	198.315	216.111	178.072	202.139	256.94	250.254	184.481	162.417	193.845	211.882	208.833	219.639	190.762	212.28	166.282	182.744
PET100	0.550465	0.0160645	0.0742183		205.966	220.092	212.171	323.537	268.709	228.959	280.211	260.466	232.456	260.663	315.541	229.166	254.941	466.882	254.343	277	343.568	282.952	461.235	229.556	222.311	368.415	260.157	513.922
RPL5	0.569784	0.0160639	0.0742183		859.306	1052.96	878.239	1423.39	911.156	828.414	1143.64	1169.21	752.855	1099.92	985.428	889.498	1227.24	1529.73	655.815	845.888	1217.71	950.41	1739.24	937.86	927.53	1263.81	791.9	1746.04
SPTBN4	-0.328726	0.0160441	0.0742183		72.9192	76.9005	70.4811	62.6207	60.7763	73.1313	50.8248	56.4916	68.5136	57.1388	64.9303	69.7976	53.9976	42.2264	46.1438	86.9539	58.3696	80.1075	38.0812	81.0217	70.6083	49.1084	71.6436	38.2142
FAM160A2	-0.417874	0.0160755	0.0742218		44.1385	36.2233	41.5452	27.2024	34.2831	38.5166	27.3041	28.34	45.7584	31.7865	38.586	30.8497	26.7773	20.6931	23.8338	42.7784	28.767	44.8798	22.1507	41.0097	41.3317	19.0394	40.2996	17.7387
BRD4	-0.229917	0.0161455	0.0744015		29.9052	29.8753	28.2465	21.888	24.1332	27.9446	23.0074	26.5886	29.1807	25.8019	25.8275	27.5718	25.9103	18.4225	23.9226	26.2337	21.4438	26.7125	15.0547	30.0435	26.1165	17.3647	28.2022	15.4607
UBL7	-0.321155	0.0161291	0.0744015		146.669	141.525	125.504	90.3269	124.339	134.004	101.581	100.105	133.831	113.148	125.722	128.714	96.0415	80.2189	143.686	158.031	128.852	143.514	79.7971	137.472	138.845	81.6395	166.824	92.5139
YTHDF3	-0.340654	0.0161413	0.0744015		24.8857	25.595	33.3093	20.7189	30.3351	24.2947	24.5923	24.825	30.9101	21.6249	22.8536	26.3338	25.8019	15.0022	16.4023	24.6053	19.5325	25.8183	14.842	26.4706	27.3341	15.7944	21.8931	9.42869
ARCN1	-0.284861	0.0162232	0.0745443		109.012	107.717	122.038	81.8586	109.093	115.575	101.201	97.3177	116.321	93.1467	101.399	106.792	101.47	62.041	93.6793	111.063	84.4586	107.75	58.3897	119.041	120.557	66.083	105.718	45.2701
DAPK3	-0.330886	0.0162093	0.0745443		60.5681	60.0812	65.5538	47.4154	65.2996	61.9747	46.7509	50.6417	72.3533	61.4414	62.0962	53.6004	48.3514	43.6503	57.491	79.4997	43.8938	61.007	38.5133	67.9701	66.1846	34.9114	73.6266	35.249
TMEM132B	-0.417897	0.0162157	0.0745443		33.7511	30.3977	45.4115	28.7468	39.6266	31.0945	22.229	31.7126	41.1069	26.1813	30.1971	32.5484	28.2197	19.7888	18.7934	40.9749	29.7877	40.3843	19.0777	37.874	43.4951	21.2119	33.6686	16.4612
TMEM63B	-0.512566	0.016218	0.0745443		86.8908	74.6753	91.167	52.3719	77.0249	79.0562	52.7681	45.6313	92.2135	66.1932	75.6535	55.0138	56.7298	34.0097	72.6424	91.0511	54.7027	89.72	34.1213	91.7926	84.7641	32.6825	89.0864	32.0444
VMO1	0.715742	0.0162282	0.0745443		49.6645	78.6416	65.1852	78.9804	47.7751	76.1724	138.12	71.9066	55.8904	101.153	55.1102	75.7884	141.325	133.416	130.011	60.8352	93.7566	65.4954	81.004	42.5006	60.0973	126.297	62.958	148.941
GALNTL4	-0.417779	0.0162446	0.0745716		71.4842	91.7445	68.7191	53.8982	67.0992	74.6592	51.9622	62.2473	71.6929	69.8524	59.7288	62.2181	63.1309	40.8058	41.7072	90.9951	71.2622	94.287	48.9926	105.411	77.985	39.2023	59.7108	36.0507
EML2	0.515589	0.0163019	0.0746918		47.0201	61.0797	52.9231	55.1343	52.3074	62.2179	104.314	58.4203	58.9711	59.2511	57.0974	76.2067	85.3538	69.3865	183.132	49.5191	56.7766	60.7163	48.947	59.7502	68.0518	74.0623	63.5752	47.5377
MANSC1	-0.408013	0.0162972	0.0746918		47.974	47.6355	47.2062	26.7106	40.3589	45.4735	33.4273	30.7778	44.4957	37.656	37.3964	35.9461	36.215	18.3554	33.1032	37.9364	30.8887	40.107	18.1091	44.0652	47.7575	21.2252	40.8736	15.4175
PDE7B	-0.960178	0.0162871	0.0746918		103.888	42.8403	131.547	46.4136	106.377	105.639	33.0764	49.9248	118.393	74.5581	83.2598	44.524	41.4454	34.4956	7.63911	95.9921	44.4908	75.6267	27.7879	105.378	92.6189	17.9465	86.3758	34.9692
CHERP	-0.37998	0.0163392	0.074733		46.1441	44.7837	46.2558	32.4579	40.4413	50.8669	29.7447	32.3989	45.1079	39.2971	41.8271	36.5812	36.9007	24.9055	34.6932	51.0048	32.4748	47.0883	21.453	55.1815	44.7761	26.6955	48.5274	20.807
KCNMA1	-0.565192	0.0163553	0.074733		20.9084	16.7481	28.11	17.2969	23.346	18.5115	12.9117	19.4405	22.8478	15.4837	16.5847	23.2707	16.3168	10.0106	6.68052	22.1074	15.8681	24.1996	8.09258	23.1937	22.3819	9.90727	19.6262	7.09541
NOLC1	-0.361816	0.0163628	0.074733		74.0208	79.2751	80.3854	53.2329	69.0415	74.0253	59.6227	54.9096	70.9502	59.1499	70.3268	64.3494	62.8738	41.2374	57.685	77.2192	53.6986	78.178	35.8968	82.0527	69.085	35.6114	67.1528	27.4119
POLR2B	-0.307926	0.0163623	0.074733		89.2818	91.9439	90.406	67.0219	84.7278	82.6004	85.2397	74.4787	89.9234	78.4219	76.2025	78.1243	84.0318	52.7113	65.4356	88.52	71.1628	96.9811	49.4817	98.805	84.1983	46.3225	78.7867	32.3573
WBP11	-0.373816	0.0163374	0.074733		145.723	129.034	145.766	91.3667	134.697	128.669	100.597	98.7122	146.287	112.466	124.285	102.511	105.007	76.7972	90.1758	126.668	89.9931	134.433	66.8016	153.882	139.061	71.3677	135.295	56.8174
ARNTL	-0.379176	0.0164176	0.0748883		34.733	37.7235	34.7907	24.0077	37.7784	41.2657	28.2019	36.5989	33.2415	30.8909	37.0882	37.291	24.3685	21.3528	16.9817	36.8433	27.7502	31.4482	19.5434	40.5394	31.3776	18.4409	24.524	17.6505
CDK17	-0.642939	0.0164125	0.0748883		125.452	133.924	138.645	95.6871	116.874	109.981	73.4063	92.1452	137.139	95.1886	106.344	77.6614	94.4177	62.2296	25.817	127.704	85.2445	133.951	55.6156	159.487	109.571	45.2376	98.016	36.4513
PSMA2	0.378986	0.0164525	0.0749998		105.277	115.929	109.265	137.74	125.034	112.546	147.963	151.157	109.526	120.593	112.665	128.266	130.775	163.825	121.527	112.886	145.517	119.66	163.589	113.787	113.592	158.231	108.299	122.6
PSMD13	0.281541	0.0164705	0.0750344		169.62	177.205	148.101	197.392	172.831	173.786	204.652	197.624	157.355	163.166	164.328	196.956	187.344	174.384	216.585	182.011	192.134	187.321	230.11	170.781	178.072	185.852	177.45	166.652
VWA5B2	0.650038	0.0165138	0.0751843		11.8302	16.2554	13.6573	18.868	13.8125	14.3281	25.2052	23.9401	14.6067	19.2767	18.835	33.4984	25.9078	23.0717	26.2774	12.8679	24.4081	13.0106	21.0336	8.85586	12.2423	27.241	17.8082	24.0549
SORBS2	-0.742253	0.0165472	0.0752411		50.8949	40.7897	75.4797	29.5388	69.4317	53.894	23.8202	42.2906	70.3759	45.0983	54.4576	40.424	31.9408	31.4978	8.64794	60.2884	35.3389	48.0813	21.9139	59.0025	65.8763	17.5215	55.0395	22.9386
YTHDF1	-0.230919	0.0165455	0.0752411		34.8851	36.2321	37.0417	28.3982	35.1214	37.318	34.5265	29.524	38.5044	34.1635	32.8726	33.9632	33.5842	23.5675	33.2252	39.1665	27.0972	38.2853	20.3839	38.6039	37.8724	25.7976	38.5021	18.7583
ZNF503	-0.734557	0.0165783	0.0753351		40.6401	28.276	40.6588	24.4923	35.5001	39.5464	16.5621	16.3723	46.8736	29.0903	38.201	15.6276	22.6031	14.8307	8.85615	46.1724	21.7229	34.6474	14.9037	41.7483	36.8163	13.6153	43.7317	16.7236
ARAF	0.28376	0.0166786	0.0753938		19.7443	20.2631	16.1682	17.2548	16.8172	19.0575	21.7798	17.8477	17.8561	19.9561	18.668	21.8662	21.3822	18.2908	29.4997	16.5782	21.1548	18.5114	16.5434	14.8977	18.7361	20.4212	19.4497	17.0541
ATP2C1	-0.301778	0.0166146	0.0753938		56.3566	54.5366	65.5097	38.7715	61.5259	53.0784	55.5978	52.2347	62.3885	44.8693	47.1718	54.2718	50.6234	31.6604	47.6506	50.5307	37.34	47.2201	28.6459	60.1173	60.4115	32.5878	45.9844	21.4065
LARGE	-0.623545	0.0166481	0.0753938		82.0596	66.6648	98.8772	41.2169	86.1536	77.1402	31.0404	59.3973	102.379	57.8449	74.6858	77.6424	40.4839	38.4645	28.8121	73.6218	42.2762	61.3714	32.8664	76.8982	88.2723	25.6146	67.9041	42.2467
NDUFS1	-0.290349	0.0166288	0.0753938		88.9416	83.8216	101.281	66.9152	81.7047	80.9479	80.4431	77.538	80.392	71.7113	79.5881	80.5221	75.6583	49.8888	59.1724	87.8917	69.9454	87.095	37.5882	78.7013	81.5045	60.4994	75.0654	35.6175
SBF1	0.354891	0.0166855	0.0753938		54.7894	68.4463	56.3118	71.9617	55.6872	61.6183	64.539	84.0843	53.7348	57.1638	63.1533	88.1653	69.9687	73.0865	81.5423	51.1478	66.437	50.9326	55.3841	51.3734	64.9434	65.9234	57.6926	65.6346
SMARCA2	-0.312591	0.0166719	0.0753938		127.362	137.582	127.075	94.4538	110.879	132.269	98.1203	114.683	120.834	102.216	105.674	108.545	108.21	69.3696	75.5871	108.348	80.5203	112.225	60.9381	133.405	117.252	73.2022	102.98	52.425
SUPT5H	-0.311057	0.0166227	0.0753938		140.069	125.438	162.437	96.1334	132.602	140.596	98.3789	97.9309	153.224	126.286	129.988	107.434	100.52	89.19	112.777	137.835	97.8051	127.414	84.2447	142.226	134.692	81.5674	143.915	98.0787
VTA1	-0.279858	0.0166692	0.0753938		36.5272	39.9878	47.0605	29.8318	44.7478	38.2599	38.4355	44.5903	45.2073	38.4299	36.6751	42.6789	39.0416	26.9888	26.039	36.6092	32.8156	41.9696	30.6067	44.5548	41.7029	22.9171	38.2423	16.7407
ZYX	0.407766	0.01667	0.0753938		35.824	42.5494	29.6451	34.2272	28.1544	38.6442	46.4174	42.5144	32.5056	35.5534	37.2855	57.0336	44.1047	40.0883	70.1348	33.2668	35.2812	36.6335	36.0607	26.0141	37.4735	43.0178	40.8137	36.4512
CDC42EP1	0.57496	0.0166985	0.0754053		48.8548	39.9875	47.1734	40.3611	58.1007	74.5392	59.1765	45.3532	60.5433	55.7862	53.3161	83.6291	58.5678	76.4591	161.026	54.7932	53.7111	42.83	55.1835	44.8218	91.3476	61.5104	66.9311	60.355
DMXL1	-0.440789	0.0167207	0.0754581		11.7514	12.1852	19.1175	9.26596	14.7201	12.0775	12.8174	14.4842	15.4721	10.8978	8.84279	14.7786	13.4503	7.25791	8.90697	12.4603	8.43212	13.4809	6.55576	13.7288	16.532	6.96416	12.0928	3.85213
FAM177A1	0.159113	0.0167484	0.0755357		55.467	49.2023	57.651	54.6296	51.4674	50.2822	57.1991	53.5549	59.1241	53.9238	51.1799	58.2773	57.3786	58.2036	58.2906	50.9945	46.0313	52.8171	47.5626	54.2673	62.071	45.0325	51.474	36.4879
DCTN1	-0.358806	0.0167931	0.075639		317.993	269.432	308.875	205.811	283.108	305.36	186.727	205.378	314.648	261.344	261.176	232.028	224.916	177.812	236.741	336.148	215.008	306.048	153.79	322.98	313.906	160.279	323.572	173.307
GIGYF2	-0.278593	0.0167944	0.075639		24.4245	22.6175	26.0495	16.2177	21.3103	25.247	19.4335	17.469	25.0281	20.1371	18.8579	20.5647	21.7895	14.8488	21.3145	24.3275	17.1376	22.9212	12.1572	25.0486	24.9255	15.3531	23.3758	11.3628
PREP	-0.256647	0.0168028	0.075639		31.134	34.2035	33.2136	24.8221	27.7445	34.1723	28.9746	25.1265	31.8569	29.5025	27.5785	32.6305	26.4012	17.6703	31.002	34.1224	26.4542	37.6346	16.9079	33.0201	31.0212	22.5028	29.113	14.7962
OSCP1	-0.219792	0.0168135	0.0756398		63.4084	69.2434	64.3754	54.9468	62.9336	60.9797	61.9653	58.9632	59.1008	61.097	60.8281	46.5253	61.9822	41.0497	54.1189	69.7837	52.6239	67.055	41.7131	65.5036	57.8436	41.3016	63.0734	50.534
NDUFA4	0.557491	0.0168335	0.0756824		541.21	637.797	627.959	806.982	678.041	579.432	806.286	853.284	587.282	790.831	661.929	715.548	842.029	1199.57	559.908	599.433	929.584	632.458	1161.18	576.5	566.868	1029.49	601.381	1049.39
CCNG2	-0.431899	0.0168889	0.0756909		16.7707	18.2749	23.5001	14.9579	24.3311	21.0954	15.1309	17.3195	23.1131	17.733	14.048	17.7255	15.6462	14.0611	6.11315	20.0299	15.4481	17.7979	13.3264	20.5613	20.1392	12.6591	16.669	9.05234
CDH11	-0.531267	0.0168776	0.0756909		61.8901	48.9309	67.3414	37.2797	57.16	60.1628	35.5451	39.9696	69.0594	38.0065	55.8878	46.7361	33.3087	19.682	24.5633	50.4437	33.038	44.0217	22.2318	52.7752	62.9728	31.6666	54.0283	21.4884
CORO1A	-0.395656	0.0168912	0.0756909		112.689	125.923	98.4796	76.1876	94.6671	110.228	66.2614	97.7342	108.759	95.9899	112.381	121.246	69.8982	53.743	69.9956	112.52	78.9835	102.739	66.5273	114.049	107.779	60.6722	134.212	78.1543
DVL1	0.461478	0.0168985	0.0756909		210.158	226.208	213.56	326.97	214.639	196.421	217.967	259.452	195.405	241.25	249.36	242.807	257.125	290.722	211.619	206.029	252.39	183.603	280.251	207.072	183.674	259.677	177.519	346.995
PCDHAC2	-0.592677	0.0168761	0.0756909		12.2888	13.1069	13.9836	8.26495	10.4821	10.8555	8.23519	8.10593	11.8575	8.98099	11.3148	10.3745	8.93397	4.20334	6.08957	12.3338	7.14512	14.8884	3.86636	11.4851	12.2273	3.87493	11.464	3.21814
SMEK1	-0.246335	0.0168756	0.0756909		24.6514	28.1525	32.0064	22.2648	30.6131	30.8117	24.7401	26.7535	30.3165	25.0016	20.4774	24.4541	24.7099	19.0356	20.4009	25.2979	19.3941	24.6537	18.3476	31.2794	30.6491	21.4484	24.8079	15.9653
NUFIP2	-0.363078	0.0169307	0.0757408		12.3601	12.5516	18.3641	9.72685	15.3292	13.5135	13.493	12.963	15.4044	11.3497	10.3156	15.2127	14.1661	7.8087	11.3613	13.9079	9.67245	14.2745	7.047	15.5974	16.7083	8.58079	13.7335	4.85266
TMEM230	0.297756	0.016924	0.0757408		68.7769	83.2314	68.9844	75.7497	74.4014	68.3475	104.619	79.9949	62.4087	80.0537	65.0477	77.9371	85.9953	88.027	91.301	66.2672	80.2289	70.8222	85.4774	72.9058	65.7721	84.9639	65.7018	47.3544
FNDC3A	-0.376718	0.0169731	0.0758363		27.6106	29.4107	30.9005	18.5123	25.2173	21.1908	26.5825	25.3457	29.9037	20.8846	22.7327	22.1674	27.6999	13.6336	17.7374	23.3543	19.5521	27.1412	13.8691	32.5595	24.2914	13.4753	18.5758	9.2809
GOLGA3	-0.310218	0.0169628	0.0758363		26.9145	26.6429	33.227	21.5389	25.7013	26.679	21.1339	23.6697	29.3949	23.014	24.7067	25.4319	23.2106	20.5087	17.5636	29.5683	19.5416	28.202	14.1729	32.5345	28.6489	17.121	24.8005	15.788
HLF	-0.598842	0.0170213	0.0758392		83.3825	73.1286	96.4517	62.6191	73.707	79.6853	39.0762	63.736	84.9906	65.5812	61.5962	77.5394	47.5334	39.6922	15.6077	82.9705	53.9829	80.569	37.8367	89.5445	75.89	44.2199	80.4072	31.8944
MEIS2	-0.723718	0.0170229	0.0758392		262.849	218.878	277.424	149.752	242.808	252.053	111.423	132.971	272.897	173.015	221.307	113.277	146.949	93.8159	43.0534	235.921	123.581	206.363	96.4596	274.409	229.585	81.0566	212.594	80.1802
MRPL47	0.363778	0.017009	0.0758392		60.7929	70.4189	59.3766	72.6989	66.1172	61.6357	93.4181	80.1079	61.1236	59.2219	57.9164	71.11	80.3377	92.8189	73.634	56.2992	69.5431	62.1028	77.165	63.0012	57.7105	91.252	61.0779	58.5992
PNMA1	-0.297337	0.0169942	0.0758392		396.997	455.702	388.039	311.66	338.78	364.272	348.064	330.34	363.258	349.797	383.541	385.919	357.031	219.57	213.083	380.981	301.742	370.963	255.925	389.359	352.406	234.525	417.163	182.359
USP13	-0.312515	0.0170264	0.0758392		8.40137	10.7551	11.6837	6.98538	8.518	8.52995	8.01201	7.12785	10.4092	7.57251	6.09323	6.9354	8.9348	5.13048	10.2416	8.15436	5.8863	9.62611	5.21379	8.51199	9.25801	5.25193	7.9884	4.14887
PAK7	-0.542689	0.0170531	0.0759109		15.8145	12.7841	17.3068	9.62603	16.3207	14.8228	9.78853	14.0895	19.4783	12.258	13.9878	15.9108	12.1313	8.99481	5.49463	17.0575	11.4685	16.3704	7.09669	16.7797	18.5247	5.83559	15.5352	5.22807
UTP20	-0.381228	0.0170737	0.0759557		8.20247	6.16962	9.38259	5.2924	7.19668	7.60869	5.96436	6.96705	8.94082	6.73875	7.04559	6.2416	6.32258	4.15914	4.90981	6.57779	4.57067	6.98059	3.61433	8.66515	7.39437	3.94728	7.13586	3.25114
PREPL	-0.518196	0.0170959	0.0760075		245.009	308.988	299.461	155.659	236.237	230.075	213.378	201.051	254.168	193.358	210.923	241.755	223.884	95.0692	141.168	198.965	132.664	229.971	102.641	250.971	240.908	89.5706	192.381	57.4244
APOA1BP	0.339983	0.017109	0.0760187		283.974	245.493	230.13	297.829	251.666	249.471	316.359	269.62	242.055	278.342	276.369	253.524	293.701	290.368	382.138	286.449	319.933	281.45	336.647	246.418	263.272	306.976	301.172	330.327
HINT1	0.475267	0.0171585	0.0761919		891.106	988.846	893.248	1266.14	913.421	869.476	1181.91	1197.41	889.164	1028.03	994.464	1087.23	1075.3	1589.37	893.608	957.03	1232.08	979.219	1546.23	945.506	864.986	1403.87	924.204	1349.62
SPRN	-0.423354	0.0171837	0.0762567		53.9149	49.8093	40.8833	36.0983	47.3791	50.8028	27.8971	46.704	40.9528	43.8918	35.1428	56.651	33.069	23.1156	24.0593	56.3622	32.9485	58.3229	31.467	52.4216	50.5921	26.6904	58.6727	34.5655
CCNT1	-0.343236	0.0172286	0.0763597		9.50532	10.0031	13.2954	7.89298	11.9418	9.84003	9.66029	10.8385	11.3074	8.41144	8.16989	10.9168	10.7005	5.93293	6.92673	9.23378	7.42225	10.3328	6.48177	11.4673	10.4667	5.75842	9.04957	3.49515
KPNB1	-0.262611	0.01726	0.0763597		105.502	101.592	122.645	75.6867	101.865	105.596	95.6422	89.2603	111.269	91.3583	93.714	97.73	92.1212	60.9272	91.8903	100.549	77.5393	104.749	52.7051	112.544	114.441	74.548	99.2187	49.3364
LAP3	0.42757	0.0172403	0.0763597		67.0432	65.5605	61.671	53.2904	69.4072	84.7966	102.552	68.6645	68.3368	70.2282	60.4854	101.899	88.1798	85.5984	147.492	63.4713	64.7103	62.9769	57.779	61.6724	95.8213	87.8144	73.1586	65.478
NR2E1	0.497874	0.0172214	0.0763597		28.2354	35.5711	31.306	36.149	36.207	31.477	33.2614	39.6366	27.3717	40.4919	34.798	33.8823	33.8652	32.0694	30.378	24.0955	33.4758	22.2909	33.9619	22.7454	30.5493	57.813	21.0766	38.7018
UBL3	-0.336833	0.0172526	0.0763597		121.489	102.127	133.004	84.595	119.982	114.85	97.2587	87.5536	136.67	98.9541	105.024	89.4622	87.948	70.9968	64.6393	96.2179	78.4796	99.8474	63.1843	120.893	111.405	62.8082	95.7436	60.3635
ABHD3	0.459822	0.0172903	0.0763762		34.181	40.6345	27.7313	33.4632	32.7617	30.4873	67.1455	43.5675	30.6308	40.7314	34.6361	49.3494	52.4815	38.8703	65.3035	23.3391	33.3095	29.4149	35.932	23.5584	35.7376	25.563	32.3488	27.6696
KCNIP4	-0.333592	0.0173061	0.0763762		48.8363	60.1996	45.615	33.778	41.4889	39.6959	55.487	51.3076	36.6093	41.9365	28.8123	44.1968	42.8994	29.7497	36.7659	46.5937	37.4401	54.1592	29.9008	49.019	39.116	23.3735	36.5629	15.8314
PTPDC1	0.398382	0.0172966	0.0763762		18.3842	21.1056	15.7214	21.3679	14.8995	18.7269	25.6283	17.8874	16.2448	20.6348	13.6952	18.4102	29.3662	29.3195	25.3279	16.6947	18.1419	20.9966	17.4216	21.1621	23.2458	12.9772	16.901	8.96778
TCERG1	-0.355831	0.0172915	0.0763762		24.2943	21.4111	28.3631	19.5739	23.2083	21.5321	23.0606	26.256	29.6371	25.2112	21.0422	21.6182	23.2141	15.1012	16.8621	21.5433	16.0528	25.0928	12.8235	28.1162	23.5834	11.1975	24.7619	8.83692
ATPIF1	0.435397	0.0173446	0.0764067		1148.96	990.665	974.531	1346.49	1104.94	1076.38	1153.27	1298.53	1036.76	1201.2	1170.71	1156.15	1131.99	1612.29	1046.4	1122.96	1333.92	1163.1	1633.13	977.584	954.117	1338.93	990.994	1689.98
DNAJC19	0.404158	0.017334	0.0764067		42.6254	47.542	40.7264	54.9885	46.4674	38.3672	66.8355	57.3765	39.0985	49.6373	43.8891	54.9973	55.0056	67.2918	44.9509	40.142	57.3452	43.0308	55.885	44.5269	38.0014	55.2988	37.9527	45.2846
LRRN1	-0.632134	0.0173449	0.0764067		101.561	56.1192	131.021	59.5798	118.12	101.626	46.6821	55.4767	121.129	89.7155	83.836	56.8311	60.0767	41.6443	36.3737	104.851	63.8555	88.6615	42.6595	90.3494	115.548	32.7892	101.279	37.7422
TARS	-0.31685	0.0173745	0.0764435		61.7026	54.6031	55.0418	36.3033	45.567	53.1901	46.3301	39.7492	53.9513	44.3819	47.5814	46.3009	43.4318	33.7131	40.6603	52.6602	41.091	52.6517	29.7572	60.3962	54.4784	28.4234	54.8092	22.3183
ZNF536	0.700739	0.0173684	0.0764435		8.76104	6.81411	11.4318	6.31662	8.4336	11.479	17.868	10.0231	12.2713	12.6075	9.06266	18.901	15.0316	20.8578	31.8665	7.3373	7.15003	7.77019	9.3398	11.2907	21.1474	7.36545	13.3204	4.16645
CELF5	-0.478646	0.0173987	0.0765033		151.325	160.477	150.277	116.325	131.877	154.751	97.2142	128.643	154.955	119.914	155.075	111.062	114.081	89.8348	49.4596	176.045	111.064	159.072	84.9037	194.586	137.325	77.4037	140.192	80.9302
ATP5L	0.491677	0.0174135	0.0765215		397.272	351.499	380.315	554.17	418.516	399.013	454.88	459.869	403.574	432.432	442.883	376.762	420.011	673.461	356.847	404.061	536.408	400.044	649.874	384.654	392.95	580.05	390.391	649.573
C11orf87	-0.735362	0.017475	0.0765235		50.2334	37.6474	60.446	29.2266	58.4887	35.5622	22.7735	36.8049	66.7192	33.6043	39.8481	33.2772	30.741	18.5153	9.353	45.7379	24.1219	51.8226	24.3921	52.8456	48.0403	12.4839	36.4742	14.4125
CABIN1	-0.329514	0.0174898	0.0765235		45.1678	44.5053	45.7529	33.3972	41.5972	45.8778	32.257	36.2653	43.9737	44.2972	42.6431	33.74	40.7215	28.5849	24.6407	52.11	37.7438	47.6206	27.4521	50.4854	40.6952	24.918	40.1337	27.4838
CDS1	-0.442748	0.0175047	0.0765235		18.3409	18.9943	22.8446	10.945	21.902	18.4741	17.6528	12.5463	22.5989	14.9712	11.5728	11.2619	15.1197	7.59417	18.2507	15.9551	10.1477	16.6194	7.92024	17.1701	17.8607	16.7288	15.4721	6.81901
DOCK1	0.420975	0.0175309	0.0765235		21.0463	30.1068	27.9444	29.9016	28.6046	23.368	41.2161	30.971	27.9439	34.3745	24.5766	34.2557	36.6934	32.0183	49.2463	19.622	30.9538	19.3676	23.2114	24.119	29.679	35.8691	23.1166	24.9332
GOLGA4	-0.298348	0.0174556	0.0765235		24.262	22.8533	33.1685	18.227	22.6666	25.5611	22.8015	20.893	28.2996	21.1983	18.6587	23.1149	22.4246	18.1177	18.0378	25.328	18.0854	23.9045	13.4138	29.8694	28.4013	17.329	20.3	12.384
GRINA	-0.395089	0.0175265	0.0765235		779.229	695.754	659.26	466.958	677.398	705.172	438.581	435.84	708.329	650.902	658.843	498.955	532.432	316.449	522.639	806.22	555.392	786.295	391.973	754.176	667.024	413.549	790.67	362.391
MARK1	-0.283251	0.0175186	0.0765235		15.0255	17.8255	16.8027	12.4759	14.5138	13.5297	17.7421	16.9917	18.2758	12.4312	14.5981	20.7167	14.7921	9.09016	13.8693	14.0829	12.4509	15.6224	8.38373	18.2015	15.9534	10.5638	15.6939	6.37059
MYEOV2	0.552502	0.0174375	0.0765235		653.269	595.533	643.435	941.602	852.952	607.713	839.177	839.866	764.219	908.962	815.098	669.746	771.432	1284.78	734.035	779.351	1089.39	685.356	1273.75	754.812	693.959	1142.33	655.328	1226.4
RYR3	-1.03399	0.017426	0.0765235		3.71634	2.04051	11.894	3.28215	7.75181	6.96589	2.31626	4.06195	9.58956	4.29875	5.66742	4.73728	1.68637	1.83472	1.12311	3.85966	3.16149	2.4344	1.00687	4.39458	8.69508	1.31887	7.23306	4.24649
SASH1	0.3664	0.0175217	0.0765235		18.4448	24.0662	24.5005	24.1213	22.3431	26.1642	34.5627	23.4936	22.2813	22.8456	21.1738	25.7177	30.6293	20.9485	39.2524	18.3597	24.9496	17.7721	17.5621	18.1806	29.8661	35.0381	19.223	16.7831
SNRPD2	0.447085	0.0175282	0.0765235		221.127	209.242	179.95	305.154	221.578	207.225	224.305	265.15	204.698	226.682	230.108	194.287	232.736	339.146	194.373	211.261	269.248	218.935	305.143	196.589	202.56	270.104	213.577	312.352
CPNE6	-0.47602	0.0175627	0.0765776		370.036	339.398	323.321	274.334	268.568	343.087	244.628	272.669	350.119	322.18	345.609	256.759	233.285	181.77	150.195	408.006	272.83	436.816	210.353	414.139	353.115	143.056	416.045	189.418
IRF3	0.373651	0.0175645	0.0765776		65.6937	64.8343	69.4862	67.723	72.0994	82.7679	76.2732	70.8932	55.9425	70.0764	59.2934	72.7004	64.3779	71.6466	98.5799	61.7516	68.7692	59.5393	79.9132	51.2193	72.9722	103.35	68.9644	71.1257
CHMP4A	0.483477	0.0176067	0.07664		50.0114	51.0771	54.185	72.6841	60.3492	53.4136	70.9079	64.5346	55.5594	64.5131	59.2702	60.9574	61.5333	88.9968	75.3945	51.6141	69.6266	51.4727	84.2334	55.2082	52.8807	65.3708	53.4504	110.965
SMAP2	-0.42227	0.0175915	0.07664		290.969	239.261	270.653	181.57	258.402	269.307	166.652	194.081	288.193	223.435	254.056	200.726	199.798	145.481	147.911	284.68	186.243	276.205	139.498	306.478	266.407	112.9	255.642	127.784
VPS26B	-0.310442	0.0176108	0.07664		123.155	105.104	129.334	94.4537	115.357	118.247	79.7107	88.5055	126.257	101.378	111.781	95.5711	89.0699	72.6218	78.1287	122.927	91.322	121.841	65.8409	118.796	119.449	71.4641	124.773	78.4022
ATCAY	-0.348539	0.0176764	0.0767552		167.474	153.923	156.709	109.414	134.518	135.573	113.835	132.494	159.595	112.689	139.357	147.354	137.601	82.1374	99.1949	150.017	110.31	147.134	68.15	153.329	158.6	75.6798	149.781	70.5228
LTV1	-0.174678	0.0176834	0.0767552		34.8902	39.1585	35.9033	28.2044	35.3408	33.2641	34.6441	30.8653	36.5073	32.0916	28.3796	32.2062	33.453	24.3023	31.0947	29.2112	29.4935	38.5997	24.4961	36.6104	33.4935	24.461	34.1622	18.1203
UBB	0.228508	0.0176612	0.0767552		2551.96	3084.77	2469.6	3001.42	2608.03	2877.66	3325.14	3206.95	2675.79	2693.5	2824.33	3437.36	3129.85	2783.29	4012.34	2650.88	3030.81	2678.66	2632.17	2736.95	2917.34	2807.23	2819.04	2379.45
UBQLN1	-0.360239	0.0176664	0.0767552		132.181	145.09	139.347	80.3788	127.731	134.734	107.506	95.1006	127.478	98.667	105.51	127.312	108.637	71.1617	106.559	121.204	79.1238	128.344	63.7901	140.294	138.505	61.7357	116.299	51.4249
WDR75	-0.188473	0.0176906	0.0767552		22.815	27.5252	23.3782	21.0898	24.1328	24.0488	27.1315	26.2054	26.0894	22.8521	20.9871	24.927	24.42	16.1643	20.8542	22.48	19.9058	25.7261	18.8834	26.6555	25.1977	15.2114	24.9549	11.9809
CLDN12	-0.47538	0.0177325	0.0768442		30.6426	29.7428	34.8084	21.2882	31.0779	25.2813	21.983	31.1509	36.2876	23.6366	26.2922	25.9354	24.0721	15.8798	8.87052	25.5574	22.4439	28.1404	19.4541	30.6792	27.6226	13.1337	22.0381	11.6169
DKK3	-0.549821	0.0177304	0.0768442		1839.13	1395.62	1639.05	967.393	1529.18	1530.29	819.446	915.618	1637.05	1141.7	1420.12	898.915	995.77	567.747	675.641	1505.22	841.235	1543.55	673.951	1428.98	1403.99	546.481	1332.57	596.978
MTPN	-0.512246	0.0177661	0.0768975		240.257	206.727	318.116	181.734	284.291	218.336	147.348	194.128	282.746	192.556	210.282	168.658	178.418	139.193	66.8266	218.894	165.948	208.319	123.173	248.53	224.044	114.83	187.96	105.691
SYNDIG1	-0.437274	0.0177565	0.0768975		68.2024	54.7495	62.3163	49.4893	52.9547	68.0119	41.1666	44.8043	63.1299	45.3875	62.2672	49.7958	32.377	27.7559	37.9296	70.8709	50.543	66.7625	28.2489	69.1746	54.5784	31.3625	48.9242	32.2872
FNBP1L	-0.335069	0.0178789	0.0773389		28.9598	28.0869	38.0158	22.8864	30.8065	25.8563	25.8102	32.7791	33.5992	27.7913	26.3161	30.883	26.9902	19.9284	16.4518	25.5362	21.3656	23.9278	17.7326	30.9743	28.2432	13.7698	23.8044	11.6034
NF1	-0.336643	0.0178899	0.0773401		23.0404	23.4768	35.9991	18.8079	28.0412	27.677	24.7267	25.7171	29.7332	22.7434	19.8035	29.7625	25.686	15.995	22.5089	24.7799	17.9649	25.5876	13.0248	28.8728	30.3006	15.543	23.3847	10.4003
FEM1C	-0.53024	0.0179191	0.07742		19.2256	15.7253	23.6763	11.8037	19.8318	16.7251	11.0475	12.3828	20.3123	14.1573	14.0131	12.9301	13.6709	8.57444	8.00552	15.0412	9.08071	14.42	7.87895	19.3849	18.7453	6.41126	14.7759	5.36574
MRVI1	0.586814	0.0179727	0.077605		16.4709	26.5749	23.1689	28.881	19.0116	11.8133	32.7814	31.2229	19.3675	26.2912	20.7322	23.8766	36.8128	27.6515	41.6755	15.9639	25.0354	18.0237	24.7311	14.0222	16.2621	33.7739	18.973	30.4877
ATP5I	0.505958	0.01806	0.0776557		774.78	831.66	737.758	1201.94	814.644	775.222	1129.59	932.37	846.83	882.037	933.622	847.161	888.819	1403.16	1172.85	922.931	1137.67	850.193	1202.77	794.96	812.101	1329.17	868.33	1677.45
C2CD5	-0.321014	0.0180069	0.0776557		22.1614	23.3159	34.5073	20.4162	27.1758	21.6412	24.4324	25.6934	26.4284	21.1864	19.2564	26.463	24.2895	16.7915	16.2746	21.7695	18.5717	23.5755	15.0677	25.0542	25.197	12.8393	21.367	9.44862
CACNG3	-0.586531	0.0179976	0.0776557		200.488	159.878	181.447	123.641	171.345	155.497	85.564	120.682	204.351	143.995	169.777	122.631	110.643	88.7299	51.3571	197.025	126.239	189.496	83.889	224.75	165.91	68.165	163.863	76.176
ELMOD1	-0.741817	0.0180342	0.0776557		530.672	346.09	691.334	350.489	610.416	506.445	234.675	328.847	617.994	438.202	466.605	278.775	286.479	214.771	88.2422	541.959	286.614	459.153	242.682	554.883	493.203	136.927	457.736	165.694
MICAL2	-0.754228	0.0180175	0.0776557		38.3818	30.8739	61.3707	20.0068	32.0044	41.8082	13.0783	47.171	40.5012	29.4334	35.7552	85.0392	16.8858	20.337	14.7591	39.4446	26.4715	33.152	13.3603	34.9427	44.3981	13.81	54.5811	16.94
NALCN	-0.579768	0.0180447	0.0776557		60.2938	55.3911	57.8473	28.2413	45.074	46.1074	34.1111	36.0872	50.7471	28.994	39.9391	43.8289	40.4239	20.1792	28.912	50.0541	28.536	59.0204	20.8509	51.8927	55.2639	16.1369	48.2354	12.3888
TRMT112	0.382987	0.0180556	0.0776557		294.693	277.456	240.038	282.804	304.678	266.005	321.939	328.327	277.169	358.81	318.317	305.55	308.869	345.502	347.229	310.932	302.565	294.191	404.914	257.232	282.07	341.242	278.462	444.159
CARNS1	1.00915	0.0180914	0.0776978		15.1904	9.98573	19.1587	10.5229	14.601	31.408	35.5385	17.7656	28.1648	41.9339	20.1682	43.511	34.4911	52.6289	129.487	16.7668	14.5134	14.3818	21.0315	23.9289	38.5399	14.7385	39.6811	14.0399
DGKI	-0.865637	0.0180849	0.0776978		19.0141	9.57801	34.4011	10.305	23.8822	18.5033	7.81042	14.6773	26.5433	13.8179	19.6366	11.7441	9.41128	8.71895	2.91595	23.2219	11.7707	20.6936	7.02412	19.6645	26.5013	5.26894	20.0834	8.0158
SKIV2L2	-0.272691	0.0181052	0.0777109		24.454	25.432	27.9048	16.3649	24.2842	24.1907	25.2133	24.4894	27.448	22.9921	18.9026	27.5916	24.7302	16.1496	22.4888	19.9907	18.3871	22.4906	14.0761	27.6466	25.4479	14.257	24.2841	8.73927
AKIRIN1	-0.173568	0.0181695	0.0778384		77.2174	88.9847	82.6989	66.837	72.4506	70.922	68.8192	74.9217	81.7242	69.9541	66.4233	72.3073	76.0818	58.6035	66.6939	71.0247	61.9707	78.6284	50.8966	79.5206	72.1435	53.5688	74.1159	38.6757
DAGLB	-0.393271	0.0181759	0.0778384		23.4383	31.4156	22.9459	19.007	24.6942	30.2397	16.6997	17.5728	23.9983	22.6181	24.0202	27.8409	21.9424	12.62	24.2425	28.1068	18.6497	26.3353	14.2131	28.8356	24.7897	13.8918	35.4644	14.5258
PCDH8	-0.648579	0.0181689	0.0778384		106.602	89.0363	107.963	57.0332	98.8264	89.914	59.39	52.4354	122.203	59.3135	98.5411	48.5435	63.1344	37.6865	47.4121	93.977	54.6063	75.7692	30.0697	120.709	113.882	33.5582	98.6252	27.6244
TFG	-0.307484	0.0181782	0.0778384		110.95	104.827	115.918	74.5318	103.576	107.809	89.935	83.5675	111.102	93.4472	98.8543	92.2984	86.4156	61.4204	99.2905	102.219	81.4614	105.313	52.7643	118.841	104.477	60.9871	104.11	43.213
OCIAD1	-0.251852	0.0182022	0.077895		281.526	339.047	323.915	269.598	340.608	274.69	284.343	318.374	319.029	288.539	229.8	290.161	290.658	198.189	189.54	273.128	259.784	287.834	248.637	339.268	292.842	193.836	280.17	142.046
TRIM33	-0.455873	0.0182273	0.077956		12.9556	13.2839	19.014	10.7356	14.8788	12.6213	10.3513	12.6532	15.7009	10.6914	11.4724	13.046	12.7104	8.03242	6.46548	12.431	8.12272	13.7849	6.18448	14.9605	15.3847	6.50761	12.7707	4.90968
C19orf70	0.416762	0.0183327	0.078082		159.431	138.436	162.409	174.26	151.025	131.657	185.899	171.098	143.794	140.831	202.289	165.193	215.333	241.735	193.967	203.648	204.116	217.758	230.512	184.616	139.504	221.177	154.426	271.933
KCNQ5	-0.990688	0.018327	0.078082		62.4629	39.4309	85.9612	30.6508	66.8961	52.0609	17.7559	36.9374	79.2533	38.1269	53.309	37.1435	20.8927	17.9775	3.99896	50.4889	23.6122	47.6276	16.4356	71.0167	61.9726	11.3526	47.6606	17.2859
KIF13A	0.365329	0.0182932	0.078082		6.96585	8.81599	8.44988	7.77923	7.77304	7.48858	11.4359	9.99246	7.52992	9.56355	6.11511	10.2855	12.116	10.4693	13.2924	6.69456	8.68659	7.35845	7.30246	7.57166	8.95916	9.41495	7.47946	7.71551
MTMR7	-0.507576	0.0182866	0.078082		47.3145	38.3989	56.6415	34.8195	42.7879	37.7109	31.3855	36.4785	44.6865	30.2979	40.946	34.8107	31.7275	18.899	18.6022	40.5502	27.8069	41.8887	19.0986	39.1786	39.426	16.8772	38.4444	11.7854
NEFL	-0.413393	0.0183286	0.078082		247.941	269.298	261.843	158.006	249.845	246.133	305.845	187.543	280.435	226.328	207.568	286.012	213.743	123.192	350.917	307.119	232.685	274.882	104.075	269.996	256.535	156.255	273.626	94.8433
SMUG1	-0.26724	0.0182941	0.078082		23.1673	21.6737	23.9389	19.151	25.1752	25.1836	17.9559	18.3262	23.1539	18.8235	20.844	17.9617	19.133	15.4678	16.8082	27.3077	22.1838	26.7448	16.7814	23.3545	24.2113	14.9277	23.4719	12.5635
SNX25	-0.431112	0.0183183	0.078082		45.0176	35.6367	39.4183	28.9393	35.7704	34.1269	29.4346	23.3087	38.2347	31.024	31.6143	24.5605	30.1247	15.2371	25.1514	40.2285	24.9318	34.8073	16.2192	43.2507	34.963	20.6113	35.4324	13.6496
KIAA1598	0.537135	0.0183544	0.0781283		31.271	41.5468	43.733	40.9981	45.8455	52.5254	70.9716	48.6593	43.8065	51.5179	33.3745	74.2806	57.6564	80.6321	104.045	39.4238	35.8636	36.3971	49.6999	42.1476	59.8281	44.8129	49.6549	46.013
NTSR2	0.633278	0.0183811	0.0781956		88.5234	97.1667	148.238	168.337	162.266	91.7953	176.962	116.761	144.018	233.492	126.865	103.782	201.074	167.523	343.733	128.203	186.53	111.884	194.239	102.234	100.901	149.989	109.422	151.002
SETX	-0.265649	0.0183929	0.0781997		19.2458	20.5811	24.0431	14.5466	19.9477	18.6625	18.1617	16.9741	20.6888	17.4669	14.6215	19.3979	20.8272	11.3077	16.4454	17.5137	13.8424	18.1374	10.0315	18.3803	20.4858	12.265	16.9177	8.32758
REEP1	-0.320795	0.018434	0.0783057		109.419	111.674	110.656	88.5273	100.734	91.1336	89.5766	88.614	117.231	91.386	87.459	93.7944	87.6976	63.1447	57.5542	99.3454	91.8214	115.454	82.6489	119.033	91.5917	56.7971	91.5564	46.7509
ZFP36L2	0.342616	0.0184396	0.0783057		19.0736	31.7313	24.7597	24.9803	26.1912	28.1694	32.5211	23.6413	23.1729	23.4161	21.2037	30.7975	29.6975	23.2149	39.2767	19.9201	20.5685	23.9815	24.2085	19.6568	27.3556	36.5118	20.145	20.5441
GDAP1	-0.375181	0.0184728	0.0783082		62.6516	59.9851	74.086	44.6627	59.787	50.5271	51.1082	52.8533	62.8348	43.7202	48.0529	55.8518	50.6262	29.2242	37.2852	53.5782	39.3642	59.7105	29.8646	65.0548	59.3234	30.7533	42.7474	20.3489
MRPL46	0.451326	0.0184546	0.0783082		47.1376	51.2294	45.973	53.8175	50.1375	41.2184	81.9942	60.1435	45.6658	52.2146	51.598	60.2165	59.7865	67.6313	84.5163	52.9708	68.0373	44.5594	76.3621	43.6928	47.0931	66.2201	48.3518	56.9131
RNF141	0.376372	0.0184634	0.0783082		45.7452	55.1531	61.6398	58.2475	61.7125	59.7728	96.9209	77.6101	58.0526	56.3576	51.5595	83.0519	81.9934	85.2144	96.832	50.4867	57.5951	50.1957	60.7383	58.2696	63.1532	63.0915	53.7152	51.6847
PPARGC1A	-0.321781	0.0184969	0.078364		9.39957	12.1986	11.8798	8.68094	9.92772	10.224	13.4908	8.20524	10.3033	6.86007	8.45163	8.87207	10.8071	5.87779	10.8897	11.1472	8.96891	10.9943	4.58078	10.0913	11.1237	7.74541	10.0834	4.34253
MZT2B	0.533983	0.018537	0.0784639		417.385	416.843	428.333	680.452	451.899	391.922	463.38	540.959	391.158	497.777	474.487	552.768	483.408	676.559	579.428	458.024	617.557	455.33	823.615	403.788	409.181	613.87	559.36	919.74
SLC25A12	-0.256149	0.0185443	0.0784639		69.794	86.9716	70.653	65.7063	62.9419	68.495	72.6175	63.5862	66.1054	58.9698	58.2421	67.6407	64.5158	37.0158	66.6977	73.2046	62.2635	82.8163	41.4004	66.6575	72.6284	48.0987	71.4048	30.6407
STRN	-0.620115	0.0185532	0.0784639		13.5577	7.97986	27.2356	8.30386	21.2317	15.6054	9.32757	11.5644	24.3856	13.4652	10.983	13.2136	9.76827	9.49084	10.3164	13.5256	7.53024	10.9765	6.61208	15.595	21.2311	7.19896	16.6195	5.34484
ATL2	-0.406728	0.0185812	0.0785363		37.638	30.5627	54.2203	30.8964	50.2132	37.5963	30.6518	39.7729	49.6311	37.2663	33.0543	37.2293	29.4172	24.1405	18.5941	32.7764	26.4784	31.5742	26.5373	41.2649	38.7488	19.3995	33.0587	18.0227
GDA	-0.648571	0.0186291	0.0786867		107.369	130.617	104.161	77.5176	73.1729	89.5006	66.7609	107.828	94.2865	76.5686	76.7799	126.102	99.3404	51.4206	24.3365	128.783	84.7674	143.964	55.1867	150.87	88.7737	44.5547	108.506	25.1849
HADHA	0.342832	0.0186386	0.0786867		88.5038	89.7912	91.996	91.8262	84.8184	104.418	119.934	76.5541	87.0501	96.8768	92.0169	88.2246	105.437	88.8839	135.951	87.7495	95.5036	87.4525	74.2994	87.9139	91.2761	160.582	82.9927	72.6593
SHISA7	-0.601532	0.0186753	0.0787083		98.4328	91.3864	95.3803	64.9779	75.6784	81.565	43.2183	55.0684	87.2539	64.4245	80.3559	50.5549	62.6902	42.1374	23.2809	89.547	54.9742	94.3918	35.7865	104.785	75.1119	32.6118	80.5145	36.7047
SND1	-0.370557	0.0186766	0.0787083		102.99	97.4047	96.6583	60.9844	88.6231	109.126	65.8726	68.9548	110.844	80.6133	94.2635	69.9338	79.0089	45.7064	92.0418	106.538	69.5362	100.097	51.667	106.24	92.8805	60.4446	101.654	50.535
VCL	-0.3982	0.0186625	0.0787083		19.2043	15.9911	25.3927	11.3758	22.9652	16.8702	13.7167	12.9178	22.0754	14.9517	16.8048	14.2547	14.5674	7.76418	14.206	15.6763	12.855	15.8875	9.77542	17.5635	19.1108	12.1354	16.8937	7.06078
SAP18	0.32678	0.0186981	0.0787528		150.725	154.386	137.597	146.087	150.623	136.616	180.515	170.241	144.243	171.826	142.966	176.756	158.41	189.323	206.066	137.791	156.693	130.829	162.742	140.076	134.688	167.59	137.892	163.187
POM121C	-0.36135	0.0187205	0.0788014		32.2144	32.6115	33.7792	21.3395	27.782	34.093	20.7404	20.9936	30.6167	22.7914	26.8992	29.0924	27.0374	14.7031	27.5649	31.9358	22.919	32.145	14.8788	34.3979	32.333	17.1398	31.9818	14.8892
UCK2	-0.190272	0.018733	0.0788078		16.8241	21.5069	16.0135	12.2162	18.8664	19.5042	14.995	16.2627	15.5609	16.0284	14.521	16.3053	17.3825	12.6831	14.8091	18.9029	15.2435	18.926	11.7627	17.4072	17.6284	13.6348	16.3705	12.0271
CACNA2D1	-0.807767	0.0187679	0.0788759		45.0481	38.2256	57.4282	27.12	45.2652	35.3586	24.7426	42.0188	44.0137	30.6125	34.6293	37.6281	24.6322	14.0471	5.81091	45.3246	27.4431	55.8038	15.7604	48.0057	47.9038	9.60547	30.5832	9.42422
LPGAT1	-0.487511	0.0187711	0.0788759		29.5231	33.0542	35.9369	18.2267	30.3402	26.1498	30.8154	21.3831	31.9369	20.3272	21.2527	26.8991	28.8969	14.8464	21.9323	30.7669	18.6161	32.0558	13.4205	32.7484	33.9613	13.253	25.9323	6.52776
CHRM4	-0.776716	0.0187896	0.0789077		99.1553	66.0479	116.784	56.0495	96.4163	93.8751	42.9649	41.0096	115.227	76.2634	92.6495	39.8061	48.6418	39.146	12.5157	107.562	73.1094	92.7118	31.5562	80.0026	98.2367	32.1142	96.1898	34.3428
SF1	-0.2903	0.0188051	0.0789266		173.867	162.346	166.287	97.8578	155.369	158.552	117.757	131.114	174.53	146.138	150.425	135.08	136.547	110.459	139.281	169.968	119.781	155.099	96.4146	187.461	158.569	94.368	159.419	89.9655
TP53BP1	-0.361513	0.0188174	0.0789285		72.352	72.2431	76.9018	49.9337	63.6196	63.0682	64.4413	55.0243	70.9683	59.1445	63.1015	58.9953	65.3437	36.4423	56.1089	69.5092	51.9666	75.3018	33.0705	72.6267	69.5434	30.0496	65.0967	26.2634
UBR2	-0.298674	0.0188275	0.0789285		12.5373	11.9782	15.9945	10.4202	13.4455	13.0593	13.2543	13.0972	14.5709	12.0651	11.3867	14.0093	12.9204	9.25852	10.4963	13.258	9.31575	12.401	7.0027	14.7149	13.4434	6.68959	12.1848	4.96001
LONRF2	-0.465422	0.0188461	0.0789607		57.394	66.6982	72.0079	51.6532	53.8024	63.3123	37.1129	42.3379	57.9112	56.3531	48.87	43.0218	53.9297	31.0238	26.6531	59.7096	41.7962	57.8139	26.3452	77.5361	54.7011	29.9767	51.4565	22.3778
ICT1	0.319193	0.0188815	0.0790629		81.4193	79.5495	72.168	91.0742	79.4453	74.7153	88.877	84.803	72.9797	76.639	76.0167	84.1125	84.5503	92.166	87.096	81.8201	89.1986	77.0442	100.276	70.0082	69.3695	91.9784	69.8071	80.295
ATP5J2	0.489002	0.0189018	0.0791018		934.227	764.589	807.669	1272.19	790.973	916.852	1222.24	1070.85	870.755	986.846	948.874	927.772	866.947	1456.05	1107.59	941.42	1291.1	964.479	1382.68	857.493	851.653	1331.16	1002.38	1460.44
SLC35D3	-0.822461	0.0189214	0.0791378		37.1639	24.288	44.8931	24.4358	47.1463	36.6479	20.5876	19.5371	54.6114	31.7425	37.8217	14.7675	15.6784	16.0553	3.87188	41.9788	27.1453	35.1432	14.1379	41.1398	35.9881	13.3648	29.4741	15.8038
CDK2AP1	0.556511	0.0189366	0.0791555		117.553	173.435	145.121	173.694	206.256	148.816	241.277	218.9	156.926	210.241	136.653	173.383	226.606	237.467	238.086	115.26	216.094	121.257	223.763	125.926	135.259	254.104	114.475	206.673
GCC2	-0.348138	0.0189707	0.0792521		17.1332	18.7277	27.8605	17.7263	23.0759	16.4192	17.7893	17.4194	24.5967	19.0981	16.3361	18.6292	19.2905	16.6257	10.4645	19.2037	19.0514	20.1218	13.5059	24.1281	20.9183	11.2837	18.7325	11.1986
SNRK	-0.3067	0.0189947	0.0792602		25.0589	25.742	27.9121	16.2109	24.2214	22.7437	26.3053	18.9889	25.1181	20.3029	18.7162	21.795	23.0166	12.573	22.7312	22.1193	16.3487	23.2228	13.4089	22.4243	25.4749	14.4082	23.1197	8.57664
SNX2	-0.202885	0.018994	0.0792602		53.5529	72.4989	61.3216	41.8433	50.9492	55.346	62.8992	53.8349	57.9998	52.0252	47.5499	58.8078	60.532	42.1719	49.1904	52.0926	47.5747	59.7054	38.5348	60.9447	56.0354	38.9106	50.2016	26.1997
CADM3	-0.752807	0.0190568	0.0792826		624.144	319.226	665.409	279.355	567.825	601.609	198.166	271.44	596.444	327.318	567.301	402.884	250.056	161.363	230.054	546.645	276.224	454.947	157.113	545.464	549.646	126.209	633.768	176.697
CDKL5	-0.707696	0.0190661	0.0792826		22.7547	16.9179	39.376	14.1836	28.0981	21.6371	16.8643	22.5941	26.3068	15.1062	18.9407	22.7316	15.0869	12.3301	4.84118	27.6994	14.9296	26.1379	7.91069	21.4746	34.6839	8.14305	19.6942	8.75465
CX3CR1	0.433193	0.0190178	0.0792826		27.4135	49.0505	33.5876	26.3805	28.4983	36.03	39.8393	32.8935	28.49	25.9021	30.4014	41.8187	56.8216	36.2942	37.6122	27.0588	33.1807	36.7354	45.9016	22.7554	48.4828	41.4753	25.1039	14.0042
GPHN	-0.385619	0.0190587	0.0792826		67.8917	58.6336	69.0435	49.9505	60.0443	62.4843	50.7836	48.5889	71.9834	55.0582	60.9614	44.5643	52.0835	34.5813	39.9064	62.5915	49.3488	68.9592	31.8463	63.3156	62.847	30.1009	63.1043	23.4882
RANGAP1	-0.4282	0.01903	0.0792826		241.985	196.886	201.323	133.204	211.02	230.549	132.756	126.531	207.273	157.358	201.998	154.069	144.624	105.405	194.204	252.146	136.076	204.012	105.012	214.114	193.521	101.599	251.311	113.179
ZDHHC5	-0.400961	0.0190335	0.0792826		42.2168	35.6099	40.8038	23.0336	37.113	36.136	27.6449	24.6022	42.6538	28.8212	35.9424	31.5913	29.4699	17.4892	28.1408	36.7426	25.3832	36.765	17.1673	40.0441	40.3349	18.5859	36.834	17.2532
ARID1B	-0.263362	0.0191865	0.0793716		22.1086	19.9867	23.5162	16.0342	20.6734	22.1351	18.6685	16.9944	21.625	19.4821	18.3602	18.7471	20.5603	13.6315	14.9768	22.2778	17.3681	21.3113	11.2148	23.6376	21.3919	13.6844	18.4761	10.1635
CNTNAP5	-0.786925	0.0191474	0.0793716		14.2625	14.1019	17.6103	8.10187	13.6069	12.9483	8.84548	9.02173	13.3634	9.72039	10.7259	7.25838	13.0254	4.71092	3.85526	17.7304	8.35455	18.9971	5.28293	20.7461	16.3415	3.6291	12.3589	2.52416
E4F1	0.296955	0.0191596	0.0793716		41.9139	49.6612	43.8076	49.439	43.5378	46.5461	57.8027	60.9121	45.309	54.3472	53.1228	58.7344	54.5466	49.7098	66.0457	42.1053	47.5867	43.027	50.134	44.4034	44.9843	51.5709	49.9616	52.5035
MFAP3	-0.246389	0.0191406	0.0793716		12.2378	12.025	15.8811	8.82161	14.0555	12.3106	12.7753	13.0041	14.4679	12.6267	9.51605	14.6094	12.8347	8.52636	10.7827	11.801	10.7171	11.2521	9.04831	14.3113	14.2965	7.7261	11.2857	5.3699
MSMO1	-0.423736	0.0191489	0.0793716		97.5005	88.0803	166.861	86.687	136.199	105.778	75.0993	124.403	138.027	99.2003	80.8982	157.736	76.0235	73.2413	63.8704	97.0151	89.5771	98.9966	88.2875	110.279	123.572	67.8536	138.21	63.6214
PDE10A	-1.22691	0.0191293	0.0793716		64.7102	27.6372	170.054	39.6375	133.801	84.0543	24.304	42.266	144.044	69.3917	66.9288	34.2424	23.4254	31.8621	2.58925	78.2001	47.7464	61.9107	23.5909	68.5195	95.8075	17.1485	78.6606	32.2556
PI4KA	-0.393882	0.0191868	0.0793716		178.358	163.365	161.589	118.344	132.987	158.683	91.8618	112.597	148.654	133.811	139.861	135.556	105.615	83.1731	99.9318	156.078	109.108	155.126	71.1078	182.97	153.853	77.8029	156.623	77.7295
RNF145	-0.473927	0.019179	0.0793716		119.761	106.698	123.823	85.7999	109.04	120.613	67.2607	79.3476	124.461	87.2762	95.2476	80.6393	98.0469	53.2293	49.898	116.525	77.1959	117.101	59.8116	122.386	112.646	47.6135	105.276	39.1899
THSD7A	-0.671378	0.019113	0.0793716		15.3283	9.45983	22.1684	7.47669	19.2083	15.7689	8.39273	8.96328	20.0819	11.075	11.2484	10.2218	9.13848	5.4376	10.6256	13.6926	7.41712	12.3881	4.51735	18.4051	21.0448	5.31016	13.2497	5.13994
[truncated: 15,468 more rows]

## Sheet: Table 3 - Up & Down Regulated
Up-regulated Genes	Gene	log2FoldChange	pvalue	FDR		Down-regulated Genes	Gene	log2FoldChange	pvalue	FDR
	Septin2	0.627347	0.00158611	0.0441018			AAK1	-0.58616	0.000502504	0.0427101
[truncated: 367 more rows]

## Sheet: Table 4 GO -UP
Process
[truncated: 148 more rows]

## Sheet: Table 5 - GO -Down
Process
[truncated: 113 more rows]

## Sheet: Table 6 - PCR Primers
Gene		Sequence (5'-3')	Exon	Transcript variants	Amplicon size (bp)
[truncated: 22 more rows]

[truncated: 3 more sheets: Table 7 - HD vs VHD, Table 8 GO - HD vs VHD, Table 9 Comparison]
